# Supplementary material for: Mild hypothermia provides Treg stability
Source: Sci Rep. 2017 Sep 20;7:11915. doi: 10.1038/s41598-017-10151-1 (PMC5607276; doi:10.1038/s41598-017-10151-1)
Supplement: Supplementary file 2 — Table S1 [file 41598_2017_10151_MOESM2_ESM.xls]

## Sheet: Treg_A_vs_Treg_B_22_33_55_gene_
gene (based on HGNC database)	locus	FPKM_Treg_37	FPKM_Treg_33	log2(fold_change)	p_value	q_value	significant
ABCA3	chr16:2325878-2390747	28251.7	4762.72	-2.56848	5e-05	0.00611455	yes
ACVRL1	chr12:52301201-52317145	0	169.601	inf	5e-05	0.00611455	yes
ADAM8	chr10:135075919-135090407	154942	93130.7	-0.734396	0.00065	0.0455194	yes
ADCY1	chr7:45613738-45762714	6774.67	1490.09	-2.18475	5e-05	0.00611455	yes
ADCY9	chr16:4012649-4166186	14382.2	4320.18	-1.73512	5e-05	0.00611455	yes
ADCYAP1R1	chr7:31092075-31151093	0	164.546	inf	0.00035	0.0285346	yes
ADORA1	chr1:203096835-203136533	0	190.272	inf	0.00015	0.0148973	yes
AK4	chr1:65613231-65697828	18327.2	4967.64	-1.88335	5e-05	0.00611455	yes
AKAP12	chr6:151561133-151679694	6651.61	1603.17	-2.05277	0.00015	0.0148973	yes
ALOX5AP	chr13:31287614-31338565	133112	51168.6	-1.37931	5e-05	0.00611455	yes
ALPK2	chr18:56148481-56296189	3545.51	184.956	-4.26074	0.00015	0.0148973	yes
ALPK3	chr15:85359910-85416713	8911.78	1766.89	-2.3345	5e-05	0.00611455	yes
ANK1	chr8:41510743-41754280	22008.9	8385.02	-1.3922	5e-05	0.00611455	yes
ANXA1	chr9:75766780-75785307	24357.8	11195.2	-1.12151	0.00025	0.0223866	yes
APBA1	chr9:72042448-72287275	37961.1	8759.76	-2.11556	5e-05	0.00611455	yes
APOD	chr3:195295572-195311076	6782.59	570.081	-3.5726	0.00015	0.0148973	yes
ARNTL2	chr12:27485786-27599567	45295.3	16150.7	-1.48777	5e-05	0.00611455	yes
ASTN1	chr1:176826440-177134040	0	241.675	inf	5e-05	0.00611455	yes
ATHL1	chr11:289137-295688	36111.1	9778.7	-1.88473	5e-05	0.00611455	yes
BATF3	chr1:212859758-212873327	29011.5	8641.01	-1.74735	5e-05	0.00611455	yes
BFSP1	chr20:17474549-17549865	286.522	0	-inf	0.0003	0.0257387	yes
BHLHE40	chr3:5021096-5026865	295560	158984	-0.89457	5e-05	0.00611455	yes
C10orf128	chr10:50362768-50396445	102823	54823.3	-0.907296	0.00035	0.0285346	yes
C4orf26	chr4:76481257-76491103	2814.39	344.352	-3.03086	0.00015	0.0148973	yes
CACNA1A	chr19:13317255-13617274	3663.25	765.739	-2.2582	0.00045	0.0342984	yes
CACNA1D	chr3:53529075-53846492	27234.2	6966.74	-1.96686	5e-05	0.00611455	yes
CARS2	chr13:111293756-111358480	55110.3	29064	-0.923092	0.00025	0.0223866	yes
CCL17	chr16:57438678-57449974	6939.15	0	-inf	5e-05	0.00611455	yes
CCL3	chr17:34415602-34417506	96625.7	44077.6	-1.13236	5e-05	0.00611455	yes
CCL4	chr17:34431219-34433014	6922.65	1392.5	-2.31364	5e-05	0.00611455	yes
CCL5	chr17:34198495-34207377	171421	68863.2	-1.31574	5e-05	0.00611455	yes
CCR10	chr17:40831419-40833845	23283.8	4844.98	-2.26477	5e-05	0.00611455	yes
CD40LG	chrX:135730335-135742549	63393.8	27698	-1.19456	5e-05	0.00611455	yes
CD69	chr12:9905081-9913497	47527.2	15646.8	-1.60289	5e-05	0.00611455	yes
CD82	chr11:44587140-44641315	142792	72403.1	-0.979795	5e-05	0.00611455	yes
CD9	chr12:6309481-6347437	14629.8	2939	-2.31551	5e-05	0.00611455	yes
CDK18	chr1:205473683-205501921	6999.45	1730.75	-2.01585	0.00015	0.0148973	yes
CDKN2A	chr9:21967137-21994490	108185	226704	1.06731	5e-05	0.00611455	yes
CDO1	chr5:115140429-115152405	5453.18	817.024	-2.73865	5e-05	0.00611455	yes
CECR1	chr22:17659679-17702744	165052	75054.8	-1.13691	5e-05	0.00611455	yes
CECR2	chr22:17840838-18037856	5551.82	1685.84	-1.71949	0.0006	0.0435053	yes
CHDH	chr3:53850323-53880420	50481.8	21602.2	-1.22458	5e-05	0.00611455	yes
CKAP4	chr12:106631658-106641713	28570.9	14009	-1.02819	0.00035	0.0285346	yes
CNTNAP1	chr17:40834631-40852011	64546	23145.1	-1.47962	5e-05	0.00611455	yes
COLGALT1	chr19:17666510-17693965	74616.8	43729.9	-0.77088	0.0006	0.0435053	yes
CREG1	chr1:167510250-167523056	31583.6	12527.7	-1.33406	5e-05	0.00611455	yes
CREG2	chr2:101964815-102003965	2884.86	11699.5	2.01987	0.00035	0.0285346	yes
CSF1	chr1:110453232-110473616	180421	103349	-0.803839	0.00035	0.0285346	yes
CST7	chr20:24929865-24940564	95407.1	41862.9	-1.18842	5e-05	0.00611455	yes
CXCR1	chr2:219027567-219031716	2053.85	11495.2	2.48463	0.00025	0.0223866	yes
CYBRD1	chr2:172378756-172414643	13591	4296.37	-1.66146	5e-05	0.00611455	yes
CYFIP1	chr15:22892648-23003603	45425	21070.6	-1.10825	5e-05	0.00611455	yes
CYP4F3	chr19:15751706-15771570	0	313.512	inf	5e-05	0.00611455	yes
CYS1	chr2:10196925-10220538	13019.8	3364	-1.95246	5e-05	0.00611455	yes
DAPK1	chr9:90112142-90323549	7815	2173.29	-1.84637	0.00025	0.0223866	yes
DENND5A	chr11:9160374-9286873	84493.4	20398.8	-2.05036	5e-05	0.00611455	yes
DMD	chrX:31137344-33357726	24979.7	7494.81	-1.73679	5e-05	0.00611455	yes
DUSP5	chr10:112257624-112271302	62345.5	23122.3	-1.431	5e-05	0.00611455	yes
E2F2	chr1:23832919-23857712	29996.6	59549.7	0.989293	0.00045	0.0342984	yes
EBI3	chr19:4229539-4237524	6915.1	1222.13	-2.50035	5e-05	0.00611455	yes
EGFL6	chrX:13587693-13651694	8819.06	1643.51	-2.42385	5e-05	0.00611455	yes
EGLN3	chr14:34393420-34420284	66669	18382	-1.85872	5e-05	0.00611455	yes
ELL2	chr5:95220801-95297775	58443.7	27030.8	-1.11244	0.0001	0.0113014	yes
EMR1	chr19:6887559-6940464	15189.7	5300.49	-1.51889	0.00015	0.0148973	yes
EPHX2	chr8:27348518-27402439	13750	6084.44	-1.17623	0.00055	0.0402359	yes
ETV7	chr6:36321997-36355577	12119.9	2789.91	-2.11908	5e-05	0.00611455	yes
EXOC6B	chr2:72406443-73053177	18913.3	40463.1	1.09721	0.00055	0.0402359	yes
FAM155B	chrX:68725077-68752351	3067.2	411.134	-2.89924	5e-05	0.00611455	yes
FAM171A1	chr10:15253643-15413058	17598	6567.48	-1.422	5e-05	0.00611455	yes
FAM174B	chr15:93160678-93199031	14371.5	4397.76	-1.70837	5e-05	0.00611455	yes
FHL1	chrX:135228860-135293518	14287.9	3745.97	-1.93138	5e-05	0.00611455	yes
FKBP4	chr12:2904107-2914587	73115.2	34691.7	-1.07558	0.0001	0.0113014	yes
FLOT1	chr6_ssto_hap7:2027817-2042770	60311.9	24805.4	-1.28179	5e-05	0.00611455	yes
GAMT	chr19:1397024-1401569	13409.3	5215.3	-1.36242	0.0003	0.0257387	yes
GATA3-AS1	chr10:8092412-8095447	12232.6	3991.86	-1.6156	0.00015	0.0148973	yes
GBP4	chr1:89646830-89664633	253687	141197	-0.845347	0.0002	0.018728	yes
GDF11	chr12:56137063-56211540	30598.8	12797.4	-1.25762	0.0005	0.0370747	yes
GIMAP8	chr7:150147961-150176483	20191	8994.92	-1.16653	0.0004	0.0313627	yes
GLDC	chr9:6532463-6645692	3640.97	549.789	-2.72737	0.0003	0.0257387	yes
GNA15	chr19:3136029-3163767	77680.9	41730.5	-0.896456	0.0004	0.0313627	yes
GNLY	chr2:85921413-85925875	3436.21	565.049	-2.60437	0.0003	0.0257387	yes
GPR171	chr3:150804675-151176497	76306.1	35725.8	-1.09483	5e-05	0.00611455	yes
GPR55	chr2:231772042-231789941	60846.2	126296	1.05358	0.0001	0.0113014	yes
GPR56	chr16:57653604-57698951	30619.1	7488.67	-2.03165	5e-05	0.00611455	yes
GRM4	chr6:33986419-34123399	0	133.635	inf	5e-05	0.00611455	yes
GRM7	chr3:6902801-7783218	0	313.583	inf	5e-05	0.00611455	yes
GSDMB	chr17:38060847-38074903	46570.8	19741.3	-1.23821	5e-05	0.00611455	yes
GZMA	chr5:54398473-54406080	30698.3	14624.6	-1.06976	0.00045	0.0342984	yes
GZMB	chr14:25100160-25103432	48203.8	18528.3	-1.37941	5e-05	0.00611455	yes
HAPLN3	chr15:89420518-89438770	145534	84385.5	-0.786285	0.0004	0.0313627	yes
HBEGF	chr5:139712427-139726188	23886.6	8183.87	-1.54535	5e-05	0.00611455	yes
HDGFRP3	chr15:83806803-83876770	48166.7	11416.4	-2.07693	5e-05	0.00611455	yes
HEG1	chr3:124684553-124774802	73602	27594.9	-1.41534	5e-05	0.00611455	yes
HIPK2	chr7:139246315-139477693	89167.2	156011	0.807062	0.0007	0.0481971	yes
HIST1H2BD	chr6:26158348-26171576	13185.4	4048.48	-1.70349	5e-05	0.00611455	yes
HLA-DQA1	chr6:32605182-32611429	139671	39229.6	-1.83202	5e-05	0.00611455	yes
HLA-DQA2	chr6_ssto_hap7:4140830-4146332	36524.7	9364.11	-1.96366	5e-05	0.00611455	yes
HLA-DQB1	chr6_qbl_hap6:3858964-3866565	238791	139832	-0.772052	0.0004	0.0313627	yes
HLA-DRA	chr6_ssto_hap7:3754282-3759493	674919	303366	-1.15365	0.0002	0.018728	yes
HMOX1	chr22:35777059-35790207	61504.4	111823	0.862451	0.00045	0.0342984	yes
HOMER2	chr15:83517728-83621476	11856.3	3838.17	-1.62716	0.00015	0.0148973	yes
HPGD	chr4:175411327-175444049	24512.9	74451.1	1.60275	5e-05	0.00611455	yes
HPGDS	chr4:95219706-95264027	50009.3	9860.56	-2.34246	5e-05	0.00611455	yes
HS6ST1	chr2:129023053-129076171	28164.1	12362.3	-1.18791	5e-05	0.00611455	yes
HSF4	chr16:67193890-67203848	29293.5	7072.91	-2.05021	5e-05	0.00611455	yes
HSPH1	chr13:31709110-31736525	197373	109678	-0.847657	0.00035	0.0285346	yes
HTR3B	chr11:113775517-113817283	602.128	0	-inf	5e-05	0.00611455	yes
ICAM1	chr19:10381516-10397291	84532.8	43099.4	-0.971842	5e-05	0.00611455	yes
ID2	chr2:8822112-8824583	44625.6	20119.1	-1.14931	0.0001	0.0113014	yes
IER3	chr6_ssto_hap7:2043292-2044644	9666.82	3179.98	-1.60402	0.0007	0.0481971	yes
IFI30	chr19:18284589-18288934	51306.6	25091.5	-1.03195	5e-05	0.00611455	yes
IFNG	chr12:68548549-68553521	6692.78	591.272	-3.50071	5e-05	0.00611455	yes
IGFBP3	chr7:45951843-45960871	16890.2	4995.2	-1.75758	5e-05	0.00611455	yes
IGSF3	chr1:117117019-117210377	15391.2	2331.74	-2.72263	5e-05	0.00611455	yes
IGSF9B	chr11:133778519-133826649	46914.5	22633	-1.0516	5e-05	0.00611455	yes
IKZF2	chr2:213864410-214016333	179552	308854	0.782527	0.0005	0.0370747	yes
IL13	chr5:131993864-131996801	48939.9	3719.1	-3.71798	5e-05	0.00611455	yes
IL17RB	chr3:53880576-53899827	401367	114683	-1.80727	5e-05	0.00611455	yes
IL1A	chr2:113531491-113542971	24335.1	2418.66	-3.33076	5e-05	0.00611455	yes
IL1R2	chr2:102608305-102644884	37674	19279.7	-0.966486	0.00045	0.0342984	yes
IL1RN	chr2:113875469-113891593	24248.5	10289.7	-1.23669	5e-05	0.00611455	yes
IL7R	chr5:35856976-35879705	44475.5	18200.4	-1.28904	5e-05	0.00611455	yes
IL9	chr5:135227934-135231516	2479.37	0	-inf	5e-05	0.00611455	yes
IQGAP2	chr5:75699079-76003957	340553	574167	0.753593	0.00035	0.0285346	yes
IRX5	chr16:54965110-54968395	291.369	0	-inf	0.0004	0.0313627	yes
ITGAX	chr16:31366454-31394318	10032.6	3159.48	-1.66694	0.00035	0.0285346	yes
ITIH4	chr3:52847005-52864717	30566.3	15589.6	-0.971359	0.00065	0.0455194	yes
ITM2C	chr2:231729312-231743969	74432.6	140849	0.920141	0.0003	0.0257387	yes
ITPRIPL2	chr16:19125253-19132952	5730.54	1366.96	-2.06771	0.0005	0.0370747	yes
KAT2A	chr17:40265128-40273382	60771.9	33665.1	-0.852151	0.0005	0.0370747	yes
KCNIP3	chr2:95963071-96051825	0	241.675	inf	0.00015	0.0148973	yes
KCNJ3	chr2:155555092-155714864	0	555.33	inf	5e-05	0.00611455	yes
KCNK13	chr14:90528108-90652201	8203.72	395.626	-4.37407	5e-05	0.00611455	yes
KCTD3	chr1:215740734-215795149	7546.57	2188.8	-1.78568	0.00015	0.0148973	yes
KIAA1324	chr1:109656584-109749403	19332.7	7188.59	-1.42726	5e-05	0.00611455	yes
KIAA1671	chr22:25423940-25593415	107134	178758	0.738584	0.0007	0.0481971	yes
KIT	chr4:55524094-55606881	11244.3	1474.62	-2.93079	5e-05	0.00611455	yes
KLRB1	chr12:9747869-9760497	6035.48	1228.57	-2.29648	0.0002	0.018728	yes
KRT1	chr12:53068519-53074191	30275.9	6245.57	-2.27727	5e-05	0.00611455	yes
KRT7	chr12:52626953-52642709	8016.8	1715.96	-2.22401	5e-05	0.00611455	yes
LAG3	chr12:6881669-6887621	106238	46844.2	-1.18136	5e-05	0.00611455	yes
LAMP3	chr3:182840002-182880667	10878.9	3591.18	-1.59901	0.0002	0.018728	yes
LIF	chr22:30636435-30642840	226182	91467.2	-1.30616	5e-05	0.00611455	yes
LINC00565	chr13:114629486-114631964	2994.19	375.086	-2.99687	0.00015	0.0148973	yes
LINC00892	chrX:135721701-135724588	13098.4	2240.07	-2.54778	5e-05	0.00611455	yes
LRP5	chr11:68080076-68216743	25572.1	12396.9	-1.04459	0.0004	0.0313627	yes
LRRIQ4	chr3:169539709-169555560	0	318.887	inf	5e-05	0.00611455	yes
LRRN3	chr7:110303105-111202573	39985.5	21233.3	-0.913148	0.0004	0.0313627	yes
LYZ	chr12:69742133-69748013	25663.8	5531.63	-2.21396	5e-05	0.00611455	yes
MAL	chr2:95691399-95719737	247872	147557	-0.748328	0.00055	0.0402359	yes
MAMDC4	chr9:139746818-139755251	7136.19	1947.7	-1.87338	0.00025	0.0223866	yes
MAN1C1	chr1:25943958-26112698	52260.3	19039.9	-1.45669	5e-05	0.00611455	yes
MEGF6	chr1:3404505-3528059	67414.3	32894.4	-1.03521	0.0001	0.0113014	yes
MEOX1	chr17:41717757-41739262	43223	16410.1	-1.39721	5e-05	0.00611455	yes
MIB1	chr18:19321289-19450918	250200	439397	0.812447	0.0003	0.0257387	yes
MIR4697HG	chr11:133766329-133771635	150675	64408.1	-1.22612	5e-05	0.00611455	yes
MRC2	chr17:60704761-60770962	105802	59131.9	-0.839364	0.00065	0.0455194	yes
MX1	chr21:42792484-42831141	150465	279576	0.893808	0.0001	0.0113014	yes
NEIL3	chr4:178230990-178284092	9401.05	28080	1.57865	5e-05	0.00611455	yes
NEU4	chr2:242750159-242758739	0	97.6693	inf	0.00015	0.0148973	yes
NEURL3	chr2:97163379-97173846	2900.5	313.276	-3.2108	0.0004	0.0313627	yes
NFIL3	chr9:94171326-94186908	42071	19003.6	-1.14655	5e-05	0.00611455	yes
NFKB2	chr10:104153866-104162286	200339	107574	-0.897118	5e-05	0.00611455	yes
NFKBIA	chr14:35870715-35873960	199585	80753	-1.30542	5e-05	0.00611455	yes
NFKBIZ	chr3:101498028-101579869	80501.5	27145.1	-1.56832	5e-05	0.00611455	yes
NRG1	chr8:31497267-32622558	0	97.6337	inf	5e-05	0.00611455	yes
NTNG2	chr9:135037333-135118220	30671.5	13146.6	-1.22221	5e-05	0.00611455	yes
NTRK2	chr9:87283372-87641985	102919	18917.8	-2.44369	5e-05	0.00611455	yes
NUAK2	chr1:205271190-205290883	4944	914.8	-2.43415	0.0001	0.0113014	yes
NUGGC	chr8:27879480-27941388	4840.58	1078.46	-2.16621	0.00065	0.0455194	yes
OBSCN	chr1:228391206-228566575	67345.5	21616.6	-1.63944	5e-05	0.00611455	yes
OSM	chr22:30658818-30662829	84348.9	40127.2	-1.07179	5e-05	0.00611455	yes
PCDH8	chr13:53418108-53422775	17701.5	135382	2.9351	5e-05	0.00611455	yes
PCDHB8	chr5:140557370-140560081	0	149.049	inf	0.00065	0.0455194	yes
PDCD1	chr2:242792032-242801058	16447.5	3956.14	-2.05571	5e-05	0.00611455	yes
PDE7B	chr6:136172833-136516709	6430.59	1110.2	-2.53414	5e-05	0.00611455	yes
PDLIM4	chr5:131593350-131609147	0	159.396	inf	0.00015	0.0148973	yes
PELI2	chr14:56585092-56768031	4516.19	21428.3	2.24634	5e-05	0.00611455	yes
PEX5L	chr3:179512746-179754841	9266.39	1864.29	-2.31338	5e-05	0.00611455	yes
PHLDA2	chr11:2949502-2950650	5089.27	893.81	-2.50942	5e-05	0.00611455	yes
PHTF2	chr7:77428108-77586821	287871	486423	0.75679	0.00065	0.0455194	yes
PLCB4	chr20:9049700-9461462	0	246.801	inf	0.00025	0.0223866	yes
PLEKHH2	chr2:43864438-43995126	8993.2	1617.88	-2.47473	5e-05	0.00611455	yes
PLOD1	chr1:11994723-12035599	34694.6	15532.6	-1.15941	0.00015	0.0148973	yes
PLXNA1	chr3:126707436-126756235	14614.4	5221.06	-1.48498	0.00015	0.0148973	yes
PPFIBP1	chr12:27677044-27848497	49258.4	14489.3	-1.76538	5e-05	0.00611455	yes
PRKX	chrX:3522383-3631675	115357	67818	-0.766361	0.00065	0.0455194	yes
PRR5L	chr11:36317724-36486754	2691.73	159.325	-4.07849	0.00015	0.0148973	yes
PTGER2	chr14:52781015-52795322	78000.9	27277.1	-1.5158	5e-05	0.00611455	yes
PVR	chr19:45147097-45169428	14123.7	5605.47	-1.33321	0.00045	0.0342984	yes
PXDC1	chr6:3722835-3752246	15275.3	5118.44	-1.57743	5e-05	0.00611455	yes
RARRES3	chr11:63014620-63330855	23918.1	11242.3	-1.08916	0.0003	0.0257387	yes
RBM3	chrX:48432740-48439553	532456	983665	0.885505	0.00035	0.0285346	yes
RDH10	chr8:74206836-74237520	69404.9	140841	1.02095	5e-05	0.00611455	yes
RFX7	chr15:56382730-56535483	82533.9	147334	0.836029	0.00015	0.0148973	yes
RGS1	chr1:192544856-192549159	189972	76934.7	-1.30408	5e-05	0.00611455	yes
RGS16	chr1:182567757-182573548	13220.2	3828.23	-1.788	0.0002	0.018728	yes
RHBDF2	chr17:74466974-74497509	25944.4	10606.2	-1.29052	5e-05	0.00611455	yes
RPL23A	chr17:27046999-27053949	44312.1	22937.3	-0.950008	0.0002	0.018728	yes
RRBP1	chr20:17594322-17662928	65140.2	33883.4	-0.942971	5e-05	0.00611455	yes
SAMD3	chr6:130465446-130686570	37089.2	68963.6	0.894835	0.0002	0.018728	yes
SDC4	chr20:43953928-43977064	42251.9	15243.1	-1.47086	5e-05	0.00611455	yes
SECTM1	chr17:80278899-80291921	20473.8	3681.65	-2.47535	5e-05	0.00611455	yes
SEMA3G	chr3:52467267-52479043	4224.37	15588	1.88363	0.0002	0.018728	yes
SERPINB6	chr6:2948392-2972399	13392.6	4929.28	-1.44198	0.00025	0.0223866	yes
SIK1	chr21:44834397-44847002	14760.5	5685.76	-1.37631	0.0002	0.018728	yes
SLC7A11	chr4:138948576-139163503	8990.52	24229.6	1.43029	0.00065	0.0455194	yes
SMAD3	chr15:67358194-67487533	76085.4	43558.1	-0.80468	0.0005	0.0370747	yes
SOCS3	chr17:76352857-76356160	57157.6	17278.8	-1.72594	5e-05	0.00611455	yes
SPIB	chr19:50922194-50934309	163.828	0	-inf	5e-05	0.00611455	yes
SPOCK1	chr5:136310986-136835018	25468.4	8604.82	-1.56549	5e-05	0.00611455	yes
SPP1	chr4:88896801-88904563	30059.4	9003.5	-1.73926	5e-05	0.00611455	yes
STEAP2	chr7:89840999-89866992	0	190.189	inf	5e-05	0.00611455	yes
STRIP2	chr7:129074273-129128239	147408	79024.3	-0.899446	0.0001	0.0113014	yes
TCTN3	chr10:97423152-97453900	137293	62729.3	-1.13005	0.0001	0.0113014	yes
THBS1	chr15:39873279-39889668	24082.3	3108.56	-2.95365	5e-05	0.00611455	yes
THY1	chr11:119252487-119369944	15004.1	370.03	-5.34157	5e-05	0.00611455	yes
TIAM1	chr21:32490735-32931290	99125.1	51713.2	-0.938718	0.0001	0.0113014	yes
TLE2	chr19:2997635-3047633	6039.28	1392.69	-2.1165	0.0002	0.018728	yes
TMEM178B	chr7:140774031-141180179	11189.5	2501.55	-2.16125	5e-05	0.00611455	yes
TNFRSF25	chr1:6521213-6580121	100109	57817.9	-0.79198	0.0007	0.0481971	yes
TNFRSF4	chr1:1146705-1149548	52752.8	12894	-2.03254	5e-05	0.00611455	yes
TNFSF10	chr3:172223297-172241297	123739	61907.7	-0.999113	5e-05	0.00611455	yes
TNFSF11	chr13:43136871-43182149	27994	8366.63	-1.7424	5e-05	0.00611455	yes
TOP1MT	chr8:144391496-144442147	24666.2	10668.6	-1.20917	5e-05	0.00611455	yes
TPM2	chr9:35681989-35690053	7735.88	2034.71	-1.92674	0.00015	0.0148973	yes
TRAK2	chr2:202241929-202316319	302286	565414	0.903391	5e-05	0.00611455	yes
TSHZ2	chr20:51588945-52111869	11707	2548.02	-2.19992	5e-05	0.00611455	yes
UBA7	chr3:49842637-49851391	135207	79346.6	-0.768925	0.0005	0.0370747	yes
UBL3	chr13:30338544-30424820	84009.5	160448	0.933485	5e-05	0.00611455	yes
WFDC1	chr16:84328311-84363457	28566.7	1749.75	-4.02911	5e-05	0.00611455	yes
WNT5A	chr3:55499742-55521670	250.57	0	-inf	0.00035	0.0285346	yes
XBP1	chr22:29190547-29196560	73496.6	38894.1	-0.918127	0.0001	0.0113014	yes
XIRP1	chr3:39224705-39234085	5242.69	1001.36	-2.38834	0.0003	0.0257387	yes
ZDHHC14	chr6:157802556-158094977	37412.3	18917.7	-0.983779	0.00015	0.0148973	yes
ZNF204P	chr6:27325601-27343153	3653.56	467.522	-2.9662	0.00025	0.0223866	yes
ZNF385B	chr2:180306710-180726232	0	87.3933	inf	5e-05	0.00611455	yes
ZNF544	chr19:58740069-58775008	21282.3	8028.88	-1.40638	5e-05	0.00611455	yes
A1BG	chr19:58858171-58874214	4001.38	3787.33	-0.0793186	0.9024	0.992757	no
A1BG-AS1	chr19:58858171-58874214	6411.14	6006.4	-0.0940813	0.83745	0.992757	no
A1CF	chr10:52559168-52645435	1112.38	647.79	-0.780056	0.3496	0.924608	no
A2M	chr12:9217772-9268558	14290.6	10656.5	-0.423337	0.23315	0.876855	no
A2M-AS1	chr12:9217772-9268558	61.8684	35.966	-0.78257	1	1	no
A2ML1	chr12:8975149-9029381	0	0	0	1	1	no
A2MP1	chr12:9381128-9386803	23.1588	15.3903	-0.589535	1	1	no
A3GALT2	chr1:33772366-33786699	0	0	0	1	1	no
A4GALT	chr22:43088126-43116876	813.92	190.26	-2.09692	0.08065	0.709459	no
A4GNT	chr3:137842559-137851229	0	41.1513	inf	1	1	no
AA06	chr17:31340105-32483825	0	0	0	1	1	no
AAAS	chr12:53701239-53715412	58439.9	52780.9	-0.146939	0.4671	0.964755	no
AACS	chr12:125549924-125627871	26060.3	26162.6	0.00565284	0.98125	0.995735	no
AACSP1	chr5:178191863-178203277	0	0	0	1	1	no
AADAC	chr3:151347319-151645963	0	0	0	1	1	no
AADACL2	chr3:151347319-151645963	0	0	0	1	1	no
AADACL2-AS1	chr3:151347319-151645963	0	0	0	1	1	no
AADACL3	chr1:12776117-12788726	0	0	0	1	1	no
AADACL4	chr1:12704565-12727097	0	0	0	1	1	no
AADACP1	chr3:151347319-151645963	0	0	0	1	1	no
AADAT	chr4:170981372-171011538	0	15.4258	inf	1	1	no
AAED1	chr9:99403532-99417599	15354.9	12029.2	-0.352158	0.2556	0.888509	no
AAGAB	chr15:67493012-67819641	75474.9	79740	0.0793075	0.69825	0.992757	no
AAK1	chr2:69685126-69870977	137556	203522	0.565169	0.0075	0.241934	no
AAMDC	chr11:77532207-77583398	4055.49	4009.59	-0.0164202	0.96885	0.995013	no
AAMP	chr2:219128851-219134893	83596.6	75800.2	-0.141243	0.45945	0.961928	no
AANAT	chr17:74449432-74466199	25.919	56.5772	1.12621	1	1	no
AAR2	chr20:34824338-34844863	41043.1	44207.6	0.107153	0.61745	0.992757	no
AARD	chr8:117950463-117956239	12758	12091.4	-0.0774229	0.80445	0.992757	no
AARS	chr16:70286296-70323412	138827	114299	-0.280476	0.1413	0.812807	no
AARS2	chr6:44266462-44281063	27944.2	23601	-0.243701	0.3316	0.924608	no
AARSD1	chr17:41102542-41132545	14055.1	11602.9	-0.27661	0.3804	0.937594	no
AASDH	chr4:57204450-57253674	17546.9	17861.4	0.025635	0.9292	0.992757	no
AASDHPPT	chr11:105921824-105969419	39435.1	36396.6	-0.115677	0.6142	0.992757	no
AASS	chr7:121713597-121784344	5490.71	7604.91	0.469937	0.25225	0.888509	no
AATF	chr17:35306174-35414171	112928	116973	0.0507757	0.7777	0.992757	no
AATK	chr17:79008946-79156964	461.225	251.987	-0.872122	0.7409	0.992757	no
AATK-AS1	chr17:79008946-79156964	58.0683	0	-inf	1	1	no
ABAT	chr16:8768443-8878432	28660.9	52732.7	0.879614	0.00185	0.0935677	no
ABCA1	chr9:107543283-107690527	11548	16191.6	0.487609	0.13225	0.799403	no
ABCA10	chr17:67144147-67323323	1402.88	1470.63	0.0680395	0.9613	0.994195	no
ABCA11P	chr4:419223-492960	3395.35	3534.91	0.0581125	0.9409	0.992757	no
ABCA12	chr2:215674952-216003151	0	77.1173	inf	1	1	no
ABCA13	chr7:48211056-48687091	32.3143	15.4258	-1.06683	0.5368	0.986304	no
ABCA17P	chr16:2390922-2476700	211.189	143.84	-0.554068	0.34345	0.924608	no
ABCA2	chr9:139901685-139931234	131425	133769	0.0255092	0.9412	0.992757	no
ABCA4	chr1:94458393-94586705	46.3175	30.8161	-0.587872	1	1	no
ABCA5	chr17:67144147-67323323	50161	55489.3	0.145643	0.4872	0.970957	no
ABCA6	chr17:67074846-67138015	293.084	251.916	-0.218372	0.8253	0.992757	no
ABCA7	chr19:1040101-1065570	127169	94209.4	-0.432808	0.05	0.630269	no
ABCA8	chr17:66863427-66951533	0	174.834	inf	1	1	no
ABCA9	chr17:66970772-67057136	152.08	354.711	1.22182	0.28335	0.899635	no
ABCB1	chr7:87133178-87461613	264.405	653.153	1.30467	0.28305	0.899601	no
ABCB10	chr1:229652328-229694442	38975.2	39328.3	0.0130111	0.95315	0.993245	no
ABCB11	chr2:169779448-169887833	0	0	0	1	1	no
ABCB4	chr7:87031360-87105019	161.403	77.1173	-1.06554	1	1	no
ABCB5	chr7:20655244-20796637	0	0	0	1	1	no
ABCB6	chr2:220074487-220083712	28488.5	33654	0.240398	0.31665	0.919451	no
ABCB7	chrX:74273006-74376175	34307.7	53826.7	0.64979	0.0105	0.30119	no
ABCB8	chr7:150725508-150744869	42721.7	40878.8	-0.0636145	0.764	0.992757	no
ABCB9	chr12:123405497-123451056	1785.47	1634.02	-0.127875	0.83235	0.992757	no
ABCC1	chr16:16043433-16236930	255322	217923	-0.228496	0.21695	0.872205	no
ABCC10	chr6:43395291-43424370	60998.3	54572.8	-0.160586	0.43275	0.95354	no
ABCC11	chr16:48200821-48269088	132.725	30.8161	-2.10668	0.2372	0.879171	no
ABCC12	chr16:48116883-48180681	0	0	0	1	1	no
ABCC13	chr21:15646119-15673692	0	15.3903	inf	1	1	no
ABCC2	chr10:101542354-101611949	4377.78	2513.08	-0.80074	0.1309	0.796557	no
ABCC3	chr17:48712217-48769063	49.0777	51.3563	0.0654729	1	1	no
ABCC4	chr13:95672082-95953687	28245.9	26998.3	-0.0651756	0.78785	0.992757	no
ABCC5	chr3:183637723-183735727	71052.3	79745	0.166514	0.38735	0.939205	no
ABCC5-AS1	chr3:183637723-183735727	38.7096	61.7033	0.672654	1	1	no
ABCC6	chr16:16243421-16317328	400.394	400.906	0.00184419	0.9589	0.993944	no
ABCC6P1	chr16:18582569-18609607	224.482	41.1513	-2.44759	0.3155	0.918802	no
ABCC6P2	chr16:14916288-14918559	11.5794	0	-inf	1	1	no
ABCC8	chr11:17414431-17498392	36.1182	236.561	2.71141	1	1	no
ABCC9	chr12:21950323-22089628	11.5794	20.5757	0.829381	0.4748	0.9681	no
ABCD1	chrX:152990322-153010216	15116	15348.1	0.0219893	0.93665	0.992757	no
ABCD2	chr12:39945021-40013843	22187.3	15852.7	-0.485005	0.0852	0.719306	no
ABCD3	chr1:94883932-94984219	33120.1	35186.3	0.0873057	0.6985	0.992757	no
ABCD4	chr14:74751979-74769767	43265.1	41748	-0.0514971	0.80435	0.992757	no
ABCE1	chr4:145915726-146050676	81196.5	60079.8	-0.434536	0.04835	0.623376	no
ABCF1	chr6_ssto_hap7:1871447-1891586	162588	158860	-0.033465	0.84965	0.992757	no
ABCF2	chr7:150904922-150924460	74312	70642.1	-0.073067	0.69935	0.992757	no
ABCF3	chr3:183903862-183911795	54058.9	52356.1	-0.0461746	0.8157	0.992757	no
ABCG1	chr21:43619798-43717354	20914.3	25114.2	0.264015	0.33375	0.924608	no
ABCG2	chr4:89011415-89152474	7741.21	4622.69	-0.743827	0.08875	0.723963	no
ABCG4	chr11:119019749-119033374	46.3175	128.521	1.47237	0.3392	0.924608	no
ABCG5	chr2:44039610-44065958	0	15.4258	inf	1	1	no
ABCG8	chr2:44066102-44105605	205.128	15.4258	-3.7331	1	1	no
ABHD1	chr2:27346656-27357542	189.747	380.342	1.00322	0.60835	0.992757	no
ABHD10	chr3:111697722-111712215	39051.7	36759.2	-0.0872785	0.6908	0.992757	no
ABHD11	chr7:73150424-73153190	7160.1	6875.16	-0.0585858	0.87385	0.992757	no
ABHD12	chr20:25228705-25371618	43421.7	45324.3	0.0618669	0.8592	0.992757	no
ABHD12B	chr14:51338877-51371688	0	0	0	1	1	no
ABHD13	chr13:108870762-108886603	53663.1	56902.4	0.0845573	0.67605	0.992757	no
ABHD14A	chr3:52009041-52023218	16049.7	14288.6	-0.16768	0.6401	0.992757	no
ABHD14A-ACY1	chr3:52009041-52023218	262.823	160.876	-0.708142	0.7789	0.992757	no
ABHD14B	chr3:52002525-52008646	76424.7	61530.5	-0.312738	0.1335	0.802531	no
ABHD15	chr17:27887688-27894042	35471.9	34265.5	-0.0499198	0.82475	0.992757	no
ABHD16A	chr6_ssto_hap7:2985531-3001955	35540.5	25749.5	-0.464922	0.06195	0.663947	no
ABHD16B	chr20:62492565-62494341	6849.34	7528.72	0.13644	0.71885	0.992757	no
ABHD17A	chr19:1876974-1885518	40592	37772.7	-0.103853	0.6374	0.992757	no
ABHD17B	chr9:74477367-74526148	24849.9	28021.6	0.173297	0.48095	0.969447	no
ABHD17C	chr15:80987651-81047962	5754.3	3720.76	-0.629041	0.1337	0.802837	no
ABHD2	chr15:89631380-89745591	143295	211112	0.559015	0.00685	0.225857	no
ABHD3	chr18:19230857-19284766	63578.9	56993.3	-0.157756	0.42425	0.951033	no
ABHD4	chr14:23067146-23081265	37846.5	46330.3	0.291797	0.1861	0.847352	no
ABHD5	chr3:43732374-43764217	19164.7	19125.2	-0.00297397	0.98945	0.996805	no
ABHD6	chr3:58223258-58280461	15078.4	13725.6	-0.135612	0.65335	0.992757	no
ABHD8	chr19:17402939-17414282	15769.5	19850.7	0.332047	0.22865	0.876167	no
ABI1	chr10:26986594-27150016	181198	230502	0.347207	0.0781	0.707085	no
ABI2	chr2:204192961-204296896	38205.4	37876.3	-0.0124839	0.95615	0.993811	no
ABI3	chr17:47283595-47300587	29642.7	28397.8	-0.0618984	0.8011	0.992757	no
ABI3BP	chr3:100468178-100712334	777.159	1480.63	0.92993	0.2971	0.90656	no
ABL1	chr9:133589267-133763062	63138.4	81868	0.37478	0.0766	0.704329	no
ABL2	chr1:179068461-179198819	22785	28799	0.337935	0.1939	0.855985	no
ABLIM1	chr10:116190868-116444414	502864	622450	0.307789	0.1388	0.810954	no
ABLIM2	chr4:7967036-8160559	611.246	267.341	-1.19307	0.12965	0.795423	no
ABLIM3	chr5:148521053-148639999	1286.21	452.309	-1.50775	0.07525	0.703028	no
ABO	chr9:136130562-136150630	0	46.2064	inf	1	1	no
ABR	chr17:906757-1090616	131027	132314	0.0140977	0.93795	0.992757	no
ABRA	chr8:107771710-107782472	90.5476	46.2419	-0.969474	1	1	no
ABRACL	chr6:139349818-139364439	93644.5	85952.3	-0.123657	0.5155	0.979856	no
ABT1	chr6:26597170-26600277	63053.4	60791.7	-0.0526999	0.79325	0.992757	no
ABTB1	chr3:127391780-127399769	48329.6	53137.2	0.136814	0.50915	0.977368	no
ABTB2	chr11:34172533-34379555	898.812	601.004	-0.580646	0.42675	0.952751	no
AC093375.1	chr2:156877046-157111432	233.47	493.402	1.07952	0.23145	0.876523	no
ACAA1	chr3:38080695-38178733	107599	106166	-0.0193412	0.9145	0.992757	no
ACAA2	chr18:47309873-47340251	48615.3	48942.7	0.00968089	0.96205	0.994195	no
ACACA	chr17:35441926-35766902	58612.8	51823.1	-0.17762	0.40255	0.946742	no
ACACB	chr12:109577201-109706030	16110.6	19271.2	0.258439	0.34155	0.924608	no
ACAD10	chr12:112123856-112194911	35674.9	37296.7	0.064136	0.77205	0.992757	no
ACAD11	chr3:132276981-132593050	26550.5	38363.9	0.531013	0.20875	0.866656	no
ACAD8	chr11:134123433-134135746	24498.1	23695	-0.0480911	0.84415	0.992757	no
ACAD9	chr3:128598332-128631957	49034.2	50124.6	0.0317302	0.8746	0.992757	no
ACADL	chr2:211052715-211090215	0	102.878	inf	1	1	no
ACADM	chr1:76190031-76229363	50308.3	48983.2	-0.0385086	0.84775	0.992757	no
ACADS	chr12:121163570-121177811	13724.1	13274.2	-0.0480848	0.8727	0.992757	no
ACADSB	chr10:124768428-124817806	43596.6	59167.6	0.440592	0.0536	0.641724	no
ACADVL	chr17:7093209-7128586	328003	253876	-0.369585	0.07	0.68745	no
ACAN	chr15:89346673-89418585	629.391	241.438	-1.3823	0.1084	0.761575	no
ACAP1	chr17:7239847-7254793	331353	333355	0.00868787	0.9636	0.99424	no
ACAP2	chr3:194995464-195163817	140581	183867	0.387264	0.0477	0.621509	no
ACAP3	chr1:1227763-1243269	95089	91072.7	-0.0622598	0.7497	0.992757	no
ACAT1	chr11:107992257-108018891	67321.6	58380.7	-0.205578	0.312	0.914899	no
ACAT2	chr6:160181290-160210735	76416.2	64469.9	-0.245252	0.4452	0.958709	no
ACBD3	chr1:226332379-226374423	60371.4	69608.5	0.205398	0.2964	0.906515	no
ACBD4	chr17:43209966-43221543	17990.2	16080	-0.161938	0.57795	0.991037	no
ACBD5	chr10:27484142-27531068	39124.8	52425.8	0.422194	0.0721	0.695729	no
ACBD6	chr1:180257351-180472022	59073.9	73878.1	0.322626	0.11995	0.782387	no
ACBD7	chr10:15117473-15130775	1745.08	1222.8	-0.513114	0.46725	0.964943	no
ACCS	chr11:44087728-44105569	20235	20847.3	0.0430041	0.8689	0.992757	no
ACCSL	chr11:44069530-44081527	0	0	0	1	1	no
ACD	chr16:67679029-67694718	20841.9	18463.5	-0.174807	0.7874	0.992757	no
ACE	chr17:61554421-61575741	104.214	195.339	0.906421	1	1	no
ACE2	chrX:15579155-15620192	0	0	0	1	1	no
ACER1	chr19:6306509-6333640	572.871	128.343	-2.1582	0.0703	0.688587	no
ACER2	chr9:19408924-19452500	3033.07	3195.51	0.0752682	0.87135	0.992757	no
ACER3	chr11:76571916-76734850	18818.3	19001.5	0.0139725	0.962	0.994195	no
ACHE	chr7:100487614-100493592	340.445	169.684	-1.00457	0.5089	0.977368	no
ACIN1	chr14:23527773-23569665	299000	264676	-0.175917	0.3854	0.93892	no
ACKR1	chr1:159173802-159176290	0	0	0	1	1	no
ACKR2	chr3:42850963-42908775	239.868	503.618	1.07009	0.23445	0.878075	no
ACKR3	chr2:237478379-237490994	2631.7	3643.83	0.469462	0.3742	0.936329	no
ACKR4	chr3:132276981-132593050	438.931	601.131	0.453687	0.75715	0.992757	no
ACLY	chr17:40023178-40075272	315139	307006	-0.0377191	0.83025	0.992757	no
ACMSD	chr2:135596185-135676176	12.9595	0	-inf	1	1	no
ACN9	chr7:96745904-96811075	10097.8	12701.2	0.330933	0.29995	0.908288	no
ACO1	chr9:32384600-32450832	15685.8	16998.9	0.115984	0.67425	0.992757	no
ACO2	chr22:41865128-41940610	117905	109601	-0.105365	0.6141	0.992757	no
ACOT1	chr14:73945188-74025651	754.026	775.626	0.0407476	0.97595	0.995686	no
ACOT11	chr1:55013806-55100417	157.561	30.8167	-2.35412	0.3603	0.929895	no
ACOT12	chr5:80243511-81047072	577.397	369.878	-0.642514	0.82515	0.992757	no
ACOT13	chr6:24667262-24719403	36163.6	40736	0.171767	0.6984	0.992757	no
ACOT2	chr14:74034323-74042362	17399.2	17126.9	-0.0227554	0.93595	0.992757	no
ACOT4	chr14:74058409-74062470	875.621	554.714	-0.658562	0.4171	0.949968	no
ACOT6	chr14:74083547-74086592	34.7381	0	-inf	1	1	no
ACOT7	chr1:6324331-6453826	45784.1	28942.4	-0.661664	0.0118	0.322816	no
ACOT8	chr20:44462469-44486048	22898.6	18246.8	-0.327619	0.2908	0.903115	no
ACOT9	chrX:23721776-23761407	43409.1	37216.7	-0.222046	0.3188	0.919894	no
ACOX1	chr17:73937588-74002080	68806.1	72121	0.0678839	0.76315	0.992757	no
ACOX2	chr3:58490862-58522929	92.8026	97.6693	0.073739	0.9163	0.992757	no
ACOX3	chr4:8368008-8442452	16318.9	19772.1	0.276922	0.3223	0.921983	no
ACOXL	chr2:111490149-111875799	59.277	154.116	1.37847	1	1	no
ACP1	chr2:264868-278282	77256.9	89050.1	0.204954	0.2878	0.901316	no
ACP2	chr11:47260852-47290584	45373.7	42059	-0.10944	0.62295	0.992757	no
ACP5	chr19:11685474-11689801	77267.5	50059.7	-0.626211	0.00555	0.199447	no
ACP6	chr1:147119167-147142634	16562.9	17465.8	0.0765789	0.7761	0.992757	no
ACPP	chr3:132036210-132087146	0	15.4258	inf	1	1	no
ACPT	chr19:51293671-51298481	24.5389	0	-inf	1	1	no
ACR	chr22:51176651-51183727	0	0	0	1	1	no
ACRBP	chr12:6747241-6756580	646.825	123.395	-2.39009	0.03605	0.566396	no
ACRC	chrX:70430034-70948962	3692.08	2800.34	-0.398834	0.77545	0.992757	no
ACRV1	chr11:125495030-125550793	155.862	51.3625	-1.60148	0.2457	0.885662	no
ACSBG1	chr15:78463186-78527049	534.536	97.6337	-2.45283	0.0684	0.68745	no
ACSBG2	chr19:6135643-6193114	120.27	210.516	0.807646	0.31905	0.92004	no
ACSF2	chr17:48503518-48552206	11527.9	15765.2	0.451611	0.1721	0.83831	no
ACSF3	chr16:89160216-89222254	42927.2	44532.6	0.052971	0.8002	0.992757	no
ACSL1	chr4:185676748-185747268	35210.8	29121.4	-0.273936	0.25505	0.888509	no
ACSL3	chr2:223725731-223808119	53315.3	63571.3	0.253827	0.2208	0.87358	no
ACSL4	chrX:108884563-108976621	156888	167387	0.0934506	0.6052	0.992757	no
ACSL5	chr10:114133915-114188138	145620	129136	-0.173324	0.34335	0.924608	no
ACSL6	chr5:131285666-131347761	1240.47	339.167	-1.87082	0.0193	0.420571	no
ACSM1	chr16:20634558-20702578	68.4325	20.5757	-1.73374	0.3506	0.924915	no
ACSM2A	chr16:20462858-20498991	54.093	77.1528	0.512278	0.74505	0.992757	no
ACSM2B	chr16:20548082-20587695	0	0	0	1	1	no
ACSM3	chr16:20775311-20860990	5265.48	3636.34	-0.534076	0.34015	0.924608	no
ACSM4	chr12:7456927-7480969	0	0	0	1	1	no
ACSM5	chr16:20420855-20452281	0	15.4258	inf	1	1	no
ACSS1	chr20:24986865-25038818	98016.6	100539	0.0366547	0.84585	0.992757	no
ACSS2	chr20:33462765-33515769	99392.9	66292	-0.584309	0.0082	0.255463	no
ACSS3	chr12:81471808-81649582	64.6286	154.282	1.25532	1	1	no
ACTA1	chr1:229566992-229569843	158.811	118.245	-0.425536	0.70705	0.992757	no
ACTA2	chr10:90694830-90775542	40469.8	40290	-0.00642416	0.98965	0.996805	no
ACTB	chr7:5566778-5570232	7660870	7953530	0.0540866	0.89535	0.992757	no
ACTBL2	chr5:56775842-56778636	0	0	0	1	1	no
ACTC1	chr15:35047284-35105124	24.5389	15.3903	-0.673045	0.27195	0.896486	no
ACTG1	chr17:79476996-79479892	2983280	3567710	0.258098	0.37675	0.936329	no
ACTG1P4	chr1:104068577-104122156	888.778	1412.87	0.66873	0.63215	0.992757	no
ACTG2	chr2:74120092-74146780	1330.81	2863.6	1.10553	0.0987	0.745344	no
ACTL10	chr20:32244892-32262264	5169.03	4773.64	-0.114805	0.86925	0.992757	no
ACTL6A	chr3:179280707-179306193	46847.6	45912.5	-0.02909	0.89	0.992757	no
ACTL6B	chr7:100240725-100254084	206.508	251.963	0.287016	0.63115	0.992757	no
ACTL7A	chr9:111624507-111626035	142.048	0	-inf	1	1	no
ACTL7B	chr9:111616868-111618275	38.7096	30.7806	-0.33067	1	1	no
ACTL8	chr1:18081807-18153558	0	15.3903	inf	1	1	no
ACTL9	chr19:8807746-8809180	38.8784	30.8516	-0.333623	1	1	no
ACTN1	chr14:69340839-69446083	174250	160331	-0.120109	0.51705	0.980797	no
ACTN1-AS1	chr14:69446398-69454180	30.9342	51.3563	0.731338	1	1	no
ACTN2	chr1:236849753-236927927	214.116	113.131	-0.920401	0.59015	0.99128	no
ACTN3	chr11:66313865-66330800	777.838	200.394	-1.95663	0.34095	0.924608	no
ACTN4	chr19:39138266-39235114	602342	618183	0.0374514	0.8407	0.992757	no
ACTR10	chr14:58666832-58702353	46602.4	43762.5	-0.0907085	0.6598	0.992757	no
ACTR1A	chr10:104238985-104262512	124692	127658	0.0339146	0.85705	0.992757	no
ACTR1B	chr2:98272401-98280561	94909	69626.3	-0.446912	0.02755	0.503302	no
ACTR2	chr2:65454828-65498390	696976	738599	0.0836825	0.6615	0.992757	no
ACTR3	chr2:114588759-114719129	571634	512297	-0.15811	0.39795	0.945203	no
ACTR3B	chr7:152456833-152552464	3980.02	3916.48	-0.0232196	0.9633	0.99424	no
ACTR3BP2	chr2:92129158-92130496	0	0	0	1	1	no
ACTR3BP5	chr10:38989726-38991371	0	0	0	1	1	no
ACTR3C	chr7:149944300-150035245	952.713	897.078	-0.0868077	0.96055	0.994195	no
ACTR5	chr20:37377096-37401089	13039.5	10186.3	-0.356254	0.2774	0.896486	no
ACTR6	chr12:100593864-100618202	26200.8	25924.6	-0.0152887	0.9496	0.993134	no
ACTR8	chr3:53901093-53916229	40531.4	47688.2	0.234591	0.282	0.898339	no
ACTRT1	chrX:127184940-127186382	19.3548	0	-inf	1	1	no
ACTRT2	chr1:2938045-2939467	0	0	0	1	1	no
ACTRT3	chr3:169484710-169487683	512.556	447.017	-0.197378	0.83115	0.992757	no
ACVR1	chr2:158592957-158732374	39216.9	45499.1	0.214362	0.3245	0.922231	no
ACVR1B	chr12:52345450-52390863	9978.77	8263.64	-0.272085	0.43565	0.955433	no
ACVR1C	chr2:158383278-158485399	3747.59	1644.1	-1.18867	0.03395	0.549742	no
ACVR2A	chr2:148602085-149271044	7602.79	7893.26	0.0540918	0.92295	0.992757	no
ACVR2B	chr3:38492517-38534633	9133.1	11427.1	0.323286	0.3586	0.929895	no
ACVR2B-AS1	chr3:38492517-38534633	176.618	169.4	-0.0602026	0.93955	0.992757	no
ACY1	chr3:52009041-52023218	13881.3	9846.77	-0.495422	0.2304	0.876523	no
ACY3	chr11:67410025-67418130	517.773	159.396	-1.6997	0.13	0.796158	no
ACYP1	chr14:75519927-75530736	5405.15	4999.57	-0.112531	0.7875	0.992757	no
ACYP2	chr2:54342409-54532435	10060.7	9310.66	-0.111773	0.73625	0.992757	no
ADA	chr20:43248162-43280376	27705.3	25978.4	-0.0928506	0.6982	0.992757	no
ADAD1	chr4:123300120-123350947	0	20.5757	inf	1	1	no
ADAD2	chr16:84224722-84230772	262.318	642.261	1.29184	0.162	0.831652	no
ADAL	chr15:43619973-43646753	11785.2	13995.6	0.248	0.5113	0.978913	no
ADAM10	chr15:58887402-59042177	219848	275609	0.326119	0.07605	0.703688	no
ADAM11	chr17:42836567-42859214	162.784	215.808	0.406787	0.70645	0.992757	no
ADAM12	chr10:127700953-128077127	4462.37	8980.49	1.00898	0.03985	0.587541	no
ADAM15	chr1:155006281-155042029	76617.6	72143.5	-0.0868064	0.6747	0.992757	no
ADAM17	chr2:9629410-9695917	39018.9	50013.5	0.358145	0.11505	0.772769	no
ADAM18	chr8:39442086-39587583	0	0	0	1	1	no
ADAM19	chr5:156904311-157002831	366064	215286	-0.765841	0.0011	0.0653105	no
ADAM1A	chr12:112336866-112339706	9442.89	7060.64	-0.41943	0.26915	0.894954	no
ADAM2	chr8:39601254-39695808	0	0	0	1	1	no
ADAM20	chr14:70989077-71001732	233.639	97.5272	-1.26041	0.3654	0.932535	no
ADAM20P1	chr14:70935595-70950473	692.805	390.582	-0.826821	0.4011	0.946493	no
ADAM21	chr14:70918873-70926622	34.7381	66.8176	0.943708	0.54265	0.987338	no
ADAM21P1	chr14:70712469-70714518	23.1588	0	-inf	1	1	no
ADAM22	chr7:87563565-87832204	5113.12	6987.49	0.45057	0.2731	0.896486	no
ADAM23	chr2:207308367-207485854	493.736	565.653	0.196177	0.85045	0.992757	no
ADAM28	chr8:24151579-24212726	60.6571	0	-inf	1	1	no
ADAM29	chr4:175839508-175899331	286.688	539.999	0.913472	0.2864	0.90116	no
ADAM30	chr1:120436155-120439147	0	0	0	1	1	no
ADAM32	chr8:38965049-39142436	0	61.7033	inf	1	1	no
ADAM33	chr20:3648619-3662778	19.3548	359.932	4.21696	0.2513	0.888509	no
ADAM3A	chr8:39308563-39380508	0	0	0	1	1	no
ADAM5	chr8:39172181-39260375	12.9595	0	-inf	1	1	no
ADAM6	chr14:106435817-106438358	0	0	0	1	1	no
ADAM7	chr8:24298508-24367077	0	0	0	1	1	no
ADAM9	chr8:38854504-38962779	26068.6	32455	0.316128	0.2043	0.861665	no
ADAMDEC1	chr8:24241797-24263526	0	46.2419	inf	1	1	no
ADAMTS1	chr21:28208605-28217728	1980.48	2223.89	0.167237	0.78095	0.992757	no
ADAMTS10	chr19:8645123-8675620	4445.17	1531.93	-1.53689	0.0077	0.245486	no
ADAMTS12	chr5:33527286-33892124	0	61.6323	inf	1	1	no
ADAMTS13	chr9:136228324-136324525	2467.24	2425.72	-0.0244827	0.9834	0.995735	no
ADAMTS14	chr10:72432558-72522195	0	0	0	1	1	no
ADAMTS15	chr11:130318868-130346539	198.027	549.825	1.47327	0.11605	0.773386	no
ADAMTS16	chr5:5140442-5320412	24.5389	46.2064	0.913026	0.6801	0.992757	no
ADAMTS17	chr15:100511642-100882183	425.809	308.339	-0.465687	0.672	0.992757	no
ADAMTS18	chr16:77316024-77469011	0	0	0	1	1	no
ADAMTS19	chr5:128796102-129074376	0	0	0	1	1	no
ADAMTS2	chr5:178537851-178772431	184.561	354.841	0.943072	0.64705	0.992757	no
ADAMTS20	chr12:43748011-43945724	12.9595	0	-inf	1	1	no
ADAMTS3	chr4:73146685-73434516	51.6691	51.3918	-0.0077644	0.8637	0.992757	no
ADAMTS4	chr1:161159537-161168845	8310.66	8148.2	-0.0284827	0.93645	0.992757	no
ADAMTS5	chr21:28290230-28339439	170.222	323.895	0.928109	0.53455	0.986149	no
ADAMTS6	chr5:64444562-64777704	5753.95	9931.11	0.787401	0.0442	0.607639	no
ADAMTS7	chr15:79051544-79103773	241.078	154.116	-0.645484	0.56265	0.990411	no
ADAMTS7P1	chr15:82632349-83195272	0	0	0	1	1	no
ADAMTS8	chr11:130274817-130298539	131.512	30.8161	-2.09344	1	1	no
ADAMTS9	chr3:64501330-64997143	96.7741	15.3903	-2.6526	1	1	no
ADAMTS9-AS2	chr3:64501330-64997143	0	0	0	1	1	no
ADAMTSL1	chr9:18474078-18910947	154.839	231.387	0.579544	1	1	no
ADAMTSL2	chr9:136397285-136440641	30.9342	15.3903	-1.00718	1	1	no
ADAMTSL3	chr15:84322837-84708593	0	41.1513	inf	1	1	no
ADAMTSL4	chr1:150521844-150552214	3160.19	2369.31	-0.415546	0.73625	0.992757	no
ADAMTSL4-AS1	chr1:150521844-150552214	1009.82	688.804	-0.551926	0.7324	0.992757	no
ADAMTSL5	chr19:1505016-1513188	10782.8	8199.9	-0.395056	0.2618	0.888775	no
ADAP1	chr7:937536-995043	5589.85	3325.28	-0.749335	0.11675	0.774586	no
ADAP2	chr17:29248753-29286211	668.266	462.846	-0.52989	0.6086	0.992757	no
ADAR	chr1:154554533-154600456	634376	641633	0.0164091	0.93105	0.992757	no
ADARB1	chr21:46494492-46646478	51002.8	51510	0.0142763	0.9411	0.992757	no
ADARB2	chr10:1223252-1779670	3138.22	1614.18	-0.959144	0.09125	0.729407	no
ADARB2-AS1	chr10:1223252-1779670	46.3175	0	-inf	1	1	no
ADAT1	chr16:75632246-75657221	24595.4	29596.3	0.267029	0.2892	0.902111	no
ADAT2	chr6:143743968-143771841	148056	137274	-0.109091	0.5584	0.989185	no
ADAT3	chr19:1905370-1926012	8309.18	10257.1	0.303852	0.5692	0.990599	no
ADC	chr1:33546713-33585995	917.289	935.589	0.0284975	0.96305	0.994236	no
ADCK1	chr14:78266425-78400297	8525.31	7363.85	-0.211292	0.5642	0.990411	no
ADCK2	chr7:140372952-140394908	18381.1	18629.5	0.0193621	0.94665	0.992757	no
ADCK3	chr1:227127937-227175246	66858.9	74255.7	0.151382	0.43215	0.953466	no
ADCK4	chr19:41197433-41222790	18823	18598.5	-0.0173133	0.9471	0.992757	no
ADCK5	chr8:145597703-145634733	13973.4	12862.9	-0.119471	0.8558	0.992757	no
ADCY10	chr1:167778624-167883453	50.289	128.509	1.35356	0.3814	0.937594	no
ADCY10P1	chr6:41040706-41108573	2972.57	673.373	-2.14223	0.4992	0.973465	no
ADCY2	chr5:7396342-7830194	0	205.685	inf	1	1	no
ADCY3	chr2:25013135-25142055	50147.9	35664.3	-0.491709	0.1284	0.793398	no
ADCY4	chr14:24787554-24804277	2086.13	3737.15	0.841111	0.1433	0.812834	no
ADCY5	chr3:123001142-123167392	970.675	1048.79	0.111666	0.8664	0.992757	no
ADCY6	chr12:49159974-49182820	663.252	544.864	-0.283659	0.691	0.992757	no
ADCY7	chr16:50300450-50352045	251388	312324	0.313128	0.1007	0.746346	no
ADCY8	chr8:131792546-132052835	135.484	107.981	-0.327346	1	1	no
ADCYAP1	chr18:904943-912173	71.024	15.4258	-2.20296	1	1	no
ADD1	chr4:2845583-2931802	369096	448908	0.282423	0.13485	0.804729	no
ADD2	chr2:70889215-70995375	1273.7	786.279	-0.695909	0.33	0.923448	no
ADD3	chr10:111705316-111895323	376450	412093	0.130511	0.4614	0.962812	no
ADD3-AS1	chr10:111705316-111895323	112.219	354.106	1.65786	0.44665	0.958709	no
ADGB	chr6:146920135-147136597	12.9595	20.5757	0.666931	1	1	no
ADH1A	chr4:100010007-100222513	0	0	0	1	1	no
ADH1B	chr4:100227543-100242599	0	92.5549	inf	1	1	no
ADH1C	chr4:100257648-100274202	0	0	0	1	1	no
ADH4	chr4:100010007-100222513	0	0	0	1	1	no
ADH5	chr4:99992129-100009939	45654.4	53785	0.236448	0.26575	0.893745	no
ADH6	chr4:100010007-100222513	101.958	308.422	1.59693	0.36445	0.931562	no
ADH7	chr4:100333417-100356667	0	0	0	1	1	no
ADHFE1	chr8:67344717-67381044	12987.9	12010.6	-0.112863	0.7178	0.992757	no
ADI1	chr2:3501689-3523350	54322.2	42248.7	-0.362635	0.0976	0.74045	no
ADIG	chr20:37209837-37217104	0	0	0	1	1	no
ADIPOQ	chr3:186560462-186576252	0	0	0	1	1	no
ADIPOQ-AS1	chr3:186560462-186576252	0	0	0	1	1	no
ADIPOR1	chr1:202909952-202927700	126689	123353	-0.0384955	0.8326	0.992757	no
ADIPOR2	chr12:1800246-1897845	103903	123111	0.244723	0.195	0.855985	no
ADIRF	chr10:88728187-88769960	529.777	1080.84	1.02869	0.2299	0.876523	no
ADK	chr10:75910942-76469061	61463.3	67171.2	0.128117	0.5092	0.977368	no
ADM	chr11:10326641-10328923	321.932	318.769	-0.0142445	0.9657	0.994774	no
ADM2	chr22:50919984-50924866	2452.53	2271.42	-0.110677	0.8275	0.992757	no
ADM5	chr19:50191941-50194247	1837.51	1074.36	-0.774274	0.214	0.869647	no
ADNP	chr20:49505454-49575060	135116	157291	0.219237	0.3112	0.914241	no
ADNP2	chr18:77866914-77898228	55612.8	66990.7	0.268545	0.1925	0.855985	no
ADO	chr10:64564515-64568239	29861.6	32665.6	0.129481	0.5711	0.99095	no
ADORA2A	chr22:24666784-24890783	47786.8	38949.5	-0.295007	0.3686	0.933651	no
ADORA2A-AS1	chr22:24666784-24890783	799.008	724.419	-0.141386	0.9182	0.992757	no
ADORA2B	chr17:15848230-15879210	980.71	631.938	-0.634044	0.39	0.940463	no
ADORA3	chr1:112025969-112106597	733.237	683.2	-0.101972	0.91005	0.992757	no
ADPGK	chr15:73043707-73090540	106735	80388.1	-0.408975	0.04915	0.628254	no
ADPGK-AS1	chr15:73043707-73090540	653.21	917.665	0.490421	0.8114	0.992757	no
ADPRH	chr3:119298279-119308792	32382.6	34718	0.100467	0.6662	0.992757	no
ADPRHL1	chr13:114076254-114107839	451.559	164.416	-1.45756	0.36315	0.930852	no
ADPRHL2	chr1:36554452-36559533	31244	30614	-0.0293849	0.89965	0.992757	no
ADPRM	chr17:10600926-10614875	11655.6	13587.1	0.221211	0.4646	0.963947	no
ADRA1A	chr8:26605666-26722922	0	0	0	1	1	no
ADRA1B	chr5:159343739-159400017	128.215	185.11	0.52982	1	1	no
ADRA1D	chr20:4201277-4229659	0	77.1291	inf	1	1	no
ADRA2A	chr10:112836789-112840662	58.0645	154.223	1.40929	1	1	no
ADRA2B	chr2:96778622-96781984	126.835	128.45	0.0182572	0.53675	0.986304	no
ADRA2C	chr4:3768295-3770253	154.839	180.007	0.217291	1	1	no
ADRB1	chr10:115803805-115806667	225.863	185.074	-0.28734	1	1	no
ADRB2	chr5:148206155-148208197	1252.01	2889.42	1.20654	0.06055	0.659729	no
ADRB3	chr8:37820513-37824184	0	0	0	1	1	no
ADRBK1	chr11:67033904-67054029	457126	517508	0.178988	0.3295	0.923361	no
ADRBK2	chr22:25960860-26125258	219948	230985	0.0706366	0.69665	0.992757	no
ADRM1	chr20:60877951-60883918	111783	109731	-0.0267269	0.88545	0.992757	no
ADSL	chr22:40742503-40762575	80728	79498.1	-0.0221486	0.9091	0.992757	no
ADSS	chr1:244571793-244615436	78763.4	76115.5	-0.0493349	0.7957	0.992757	no
ADSSL1	chr14:105190533-105213647	436.344	205.674	-1.08511	0.3261	0.922387	no
ADTRP	chr6:11713887-11779280	78385.8	82326.3	0.0707599	0.71775	0.992757	no
AEBP1	chr7:44143959-44154164	9749.62	13870	0.508551	0.1252	0.788864	no
AEBP2	chr12:19592607-19675173	64822.6	79483.6	0.29416	0.14825	0.816596	no
AEN	chr15:89164526-89175512	98631.3	122032	0.307143	0.1204	0.782387	no
AES	chr19:3052907-3062964	822415	920878	0.163143	0.41975	0.95081	no
AFAP1	chr4:7755816-7941653	27478.1	15942.5	-0.785402	0.0055	0.198521	no
AFAP1-AS1	chr4:7755816-7941653	332.72	51.4478	-2.69313	0.3664	0.932635	no
AFAP1L1	chr5:148651400-148721367	89.1675	334.088	1.90564	0.10045	0.746346	no
AFAP1L2	chr10:116054582-116164537	2802.43	2148.55	-0.383318	0.45225	0.959425	no
AFF1	chr4:87856153-88062206	126648	143548	0.180707	0.32315	0.922018	no
AFF2	chrX:147582138-148082193	1437.25	2594.56	0.852174	0.15765	0.831652	no
AFF3	chr2:100163715-100759037	853.162	257.03	-1.73088	0.0966	0.738328	no
AFF4	chr5:132211070-132299354	113376	149139	0.39554	0.05025	0.630994	no
AFG3L1P	chr16:90036182-90067195	41378.2	33494.1	-0.304962	0.2411	0.88225	no
AFG3L2	chr18:12328942-12377275	54791.8	51982	-0.0759478	0.7072	0.992757	no
AFM	chr4:74347461-74369718	0	0	0	1	1	no
AFMID	chr17:76183397-76203782	11023.4	5277.56	-1.06262	0.0067	0.224067	no
AFP	chr4:74301935-74321502	14369.7	15129.1	0.0742917	0.81455	0.992757	no
AFTPH	chr2:64751438-64820138	110873	110624	-0.00324492	0.9849	0.99578	no
AGA	chr4:178351928-178363657	32304.5	36102.9	0.16038	0.4802	0.969447	no
AGAP1	chr2:236402732-237040444	610.709	524.383	-0.219863	0.79385	0.992757	no
AGAP11	chr10:88728187-88769960	161.447	147.323	-0.132071	0.9146	0.992757	no
AGAP2	chr12:58118075-58135944	142736	164044	0.200733	0.2871	0.90116	no
AGAP2-AS1	chr12:58118075-58135944	1524.1	770.33	-0.984409	0.6359	0.992757	no
AGAP3	chr7:150782917-150841523	21876.2	15970.4	-0.453968	0.11685	0.774604	no
AGAP4	chr10:46321039-46349325	1307.51	1398.15	0.0966929	0.85695	0.992757	no
AGAP5	chr10:75434032-75457554	3597.53	2749.16	-0.388016	0.4386	0.956744	no
AGAP6	chr10:51748077-51770259	16190.8	10606.6	-0.610207	0.06235	0.666056	no
AGAP7	chr10:51371378-51734610	3496.55	3732.58	0.0942385	0.9676	0.995013	no
AGAP9	chr10:48215723-48237508	418.031	20.5757	-4.3446	0.2152	0.871167	no
AGBL1	chr15:86685241-87572283	0	0	0	1	1	no
AGBL1-AS1	chr15:86685241-87572283	0	0	0	1	1	no
AGBL2	chr11:47681142-47736928	5214.42	3474.23	-0.585812	0.20095	0.860403	no
AGBL3	chr7:134671258-134820530	721.99	930.214	0.365584	0.6114	0.992757	no
AGBL4	chr1:48998526-50489626	32.3143	0	-inf	1	1	no
AGBL4-IT1	chr1:48998526-50489626	0	0	0	1	1	no
AGBL5	chr2:27274490-27294567	12766.8	15769.4	0.304726	0.6462	0.992757	no
AGBL5-AS1	chr2:27272550-27273132	55.4731	149.156	1.42696	0.2667	0.893745	no
AGER	chr6_ssto_hap7:3496472-3499827	14779.5	10248.2	-0.528233	0.12745	0.792989	no
AGFG1	chr2:228336847-228425938	99641.3	100513	0.0125592	0.9435	0.992757	no
AGFG2	chr7:100136833-100165843	38545.5	40865.9	0.0843352	0.6953	0.992757	no
AGGF1	chr5:76326209-76361058	61412.6	71335.6	0.216087	0.27675	0.896486	no
AGK	chr7:141251077-141354209	55276.8	53779	-0.0396313	0.8478	0.992757	no
AGL	chr1:100315639-100389579	39484.7	56669.3	0.521275	0.02785	0.505402	no
AGMAT	chr1:15853307-15911605	44904.6	34886.3	-0.364203	0.2173	0.872347	no
AGMO	chr7:15239942-15601640	12.9595	61.5613	2.24801	1	1	no
AGO1	chr1:36348809-36389899	61202.8	68315.2	0.158609	0.41955	0.95079	no
AGO2	chr8:141541263-141645646	29632.9	37385.3	0.335271	0.1629	0.831861	no
AGO3	chr1:36396682-36522063	10444.4	12068.5	0.208518	0.52565	0.982884	no
AGO4	chr1:36273827-36323490	38336	46945.1	0.292275	0.18915	0.850838	no
AGPAT1	chr6_ssto_hap7:3468303-3493616	70542.9	71467.8	0.0187941	0.92835	0.992757	no
AGPAT2	chr9:139567594-139581911	14958.5	11515.1	-0.377446	0.23635	0.878645	no
AGPAT3	chr21:45285115-45407475	231147	209046	-0.144988	0.41565	0.949351	no
AGPAT4	chr6:161551056-161695107	19500.2	25207.7	0.370378	0.17385	0.83831	no
AGPAT4-IT1	chr6:161551056-161695107	624.878	1165.86	0.899751	0.62105	0.992757	no
AGPAT5	chr8:6565877-6619021	37229.8	28576.5	-0.381627	0.10745	0.761575	no
AGPAT6	chr8:41435706-41482520	109048	108326	-0.00958522	0.9587	0.993944	no
AGPAT9	chr4:84457066-84527027	7559.77	7907.94	0.0649603	0.8563	0.992757	no
AGPS	chr2:178257470-178408564	80361.1	83472.7	0.0548077	0.77565	0.992757	no
AGR2	chr7:16832263-16844738	0	15.4258	inf	1	1	no
AGR3	chr7:16899029-16921613	0	0	0	1	1	no
AGRN	chr1:955502-991499	7803	5523.55	-0.498433	0.1938	0.855985	no
AGRP	chr16:67516473-67517716	82.4358	77.0226	-0.0979888	1	1	no
AGT	chr1:230838271-230850336	2264.01	2426.42	0.0999494	0.8678	0.992757	no
AGTPBP1	chr9:88161453-88356944	80307.2	99237.4	0.305355	0.12335	0.784998	no
AGTR1	chr3:148415657-148460790	255.417	66.8531	-1.93379	1	1	no
AGTR2	chrX:115301957-115306225	19.3548	0	-inf	1	1	no
AGTRAP	chr1:11796141-11810828	17717.3	16751.7	-0.0808451	0.7827	0.992757	no
AGXT	chr2:241808161-241818536	116.129	118.28	0.0264837	1	1	no
AGXT2	chr5:34998205-35048240	0	0	0	1	1	no
AHCTF1	chr1:247002401-247094726	55372	57608.2	0.0571181	0.77435	0.992757	no
AHCTF1P1	chr2:162355577-162364413	22907.5	28552.5	0.317799	0.22215	0.87358	no
AHCY	chr20:32868070-32899608	100965	79298.1	-0.348495	0.0873	0.722518	no
AHCYL1	chr1:110527386-110566364	117363	131048	0.159126	0.38655	0.939205	no
AHCYL2	chr7:128864854-129070052	63255.3	55058.1	-0.20023	0.337	0.924608	no
AHDC1	chr1:27860755-27930143	37985.7	42657.1	0.167331	0.45125	0.959345	no
AHI1	chr6:135605109-135818903	20223.4	10670.9	-0.92235	0.005	0.186216	no
AHNAK	chr11:62201013-62314332	959964	801099	-0.261	0.20995	0.866831	no
AHNAK2	chr14:105403590-105444694	507.198	508.957	0.00499547	0.9782	0.995735	no
AHR	chr7:17338275-17385775	120011	150891	0.33034	0.08975	0.726288	no
AHRR	chr5:271735-438405	167249	183461	0.13348	0.52585	0.982884	no
AHSA1	chr14:77924372-77935815	110957	92610.5	-0.260754	0.1787	0.842733	no
AHSA2	chr2:61404554-61697849	81772.6	86343.2	0.0784647	0.8417	0.992757	no
AHSG	chr3:186330849-186339107	3371.35	3443.9	0.0307193	0.95075	0.993164	no
AHSP	chr16:31539202-31540124	11.5794	30.7806	1.41046	1	1	no
AICDA	chr12:8754761-8765442	25.919	0	-inf	1	1	no
AIDA	chr1:222841354-222885864	14052.5	17595.2	0.324351	0.26695	0.893836	no
AIF1	chr6_ssto_hap7:2913800-2915605	2598.92	5738.32	1.14272	0.0458	0.61468	no
AIF1L	chr9:133971862-133998539	1539.52	657.746	-1.22687	0.09865	0.745344	no
AIFM1	chrX:129263337-129299861	84835.8	90162.3	0.0878512	0.63195	0.992757	no
AIFM2	chr10:71812356-71892690	17367.9	15898.9	-0.127496	0.67735	0.992757	no
AIFM3	chr22:21319417-21335649	82.7721	210.859	1.34906	0.42085	0.95081	no
AIG1	chr6:143380499-143661480	4854.91	5705.09	0.232807	0.5792	0.991242	no
AIM1	chr6:106959729-107018334	209090	249108	0.252646	0.17295	0.83831	no
AIM1L	chr1:26648349-26680621	365.489	164.511	-1.15165	0.2296	0.876523	no
AIM2	chr1:159032274-159046647	6693.68	3421.28	-0.968264	0.02835	0.508841	no
AIMP1	chr4:106965473-107270381	69573.1	77974.3	0.16447	0.47645	0.968905	no
AIMP2	chr7:6048881-6098860	26667.2	27135.7	0.0251276	0.96465	0.994774	no
AIP	chr11:67250504-67258579	103866	103142	-0.0100914	0.95345	0.993245	no
AIPL1	chr17:6327056-6338519	0	0	0	1	1	no
AIRE	chr21:45705720-45718102	414.939	395.2	-0.0703178	0.9419	0.992757	no
AIRN	chr6:160390130-160527583	109.566	154.282	0.493768	1	1	no
AJAP1	chr1:4715104-4843851	134.441	514.261	1.93553	0.15285	0.8242	no
AJUBA	chr14:23440382-23451851	838.457	1161.49	0.470175	0.512	0.979149	no
AK1	chr9:130628758-130640022	50073.9	33067.4	-0.598648	0.01605	0.381729	no
AK2	chr1:33473540-33502512	107513	90603.9	-0.246871	0.1954	0.856354	no
AK3	chr9:4709556-4742043	71806.1	80759.8	0.169532	0.38875	0.940279	no
AK5	chr1:77747661-78025654	4229.22	1737.29	-1.28355	0.0408	0.589066	no
AK6	chr5:68647552-68710630	17038.6	12580.4	-0.437628	0.42895	0.952751	no
AK7	chr14:96858447-96955764	156.22	20.5757	-2.92457	0.2501	0.888428	no
AK8	chr9:135600964-135754198	70.8564	82.2079	0.21438	0.57335	0.99095	no
AK9	chr6:109814058-110012415	5168.58	5446.15	0.0754665	0.85585	0.992757	no
AKAP1	chr17:55162552-55198710	55527.6	51923.7	-0.0968117	0.6366	0.992757	no
AKAP10	chr17:19807764-19881169	44033.2	43429.6	-0.019913	0.9278	0.992757	no
AKAP11	chr13:42846288-42897403	142126	168126	0.242375	0.19755	0.858048	no
AKAP13	chr15:85923846-86292589	368402	410852	0.157337	0.38285	0.93892	no
AKAP14	chrX:119029935-119054679	37.4983	15.3903	-1.2848	1	1	no
AKAP17A	chrY:1660485-1711974	0	0	0	1	1	no
AKAP2	chr9:112403067-112934791	308933	351041	0.184345	0.31605	0.919423	no
AKAP3	chr12:4724673-4758213	2607.91	1639.86	-0.669318	0.20525	0.862861	no
AKAP4	chrX:49955410-49965664	38.7096	66.8531	0.788302	1	1	no
AKAP5	chr14:64932216-64941221	5385.47	3396.07	-0.665205	0.1587	0.831652	no
AKAP6	chr14:32798478-33302268	1141.54	1751	0.617197	0.3315	0.924608	no
AKAP7	chr6:131456825-131604675	8480.44	9775.27	0.204997	0.5561	0.988249	no
AKAP8	chr19:15464331-15490612	63172.5	65708.9	0.0567929	0.7693	0.992757	no
AKAP8L	chr19:15490858-15529932	90939.7	100119	0.138729	0.45705	0.960987	no
AKAP9	chr7:91570188-91739987	127020	183369	0.529692	0.0122	0.328818	no
AKIP1	chr11:8932700-8954553	24444.3	18719.5	-0.384958	0.1539	0.824971	no
AKIRIN1	chr1:39456915-39471737	139803	139269	-0.00552358	0.976	0.995686	no
AKIRIN2	chr6:88384577-88411985	60586	54229.2	-0.159914	0.42285	0.950905	no
AKNA	chr9:117096432-117156685	597772	694652	0.216697	0.26325	0.89073	no
AKNAD1	chr1:109358519-109401146	0	0	0	1	1	no
AKR1A1	chr1:46016454-46035723	91293.3	65572.8	-0.477413	0.0262	0.493494	no
AKR1B1	chr7:134127106-134143888	42482.8	35497.2	-0.259175	0.249	0.888428	no
AKR1B10	chr7:134212343-134226166	116.129	0	-inf	1	1	no
AKR1B15	chr7:134233848-134264592	0	0	0	1	1	no
AKR1C1	chr10:5005453-5020158	716.299	966.085	0.43159	0.5846	0.99128	no
AKR1C2	chr10:5029967-5060225	425.44	365.117	-0.220596	0.86825	0.992757	no
AKR1C3	chr10:5090957-5149878	9062.2	14202.1	0.648171	0.07385	0.700275	no
AKR1C4	chr10:5238797-5260910	247.98	215.831	-0.200319	0.8606	0.992757	no
AKR1C6P	chr10:4913858-4958465	38.8784	82.2079	1.08031	0.4497	0.958889	no
AKR1CL1	chr10:5196654-5227150	700.749	729.962	0.0589247	0.9356	0.992757	no
AKR1D1	chr7:137761177-137803050	30.9342	0	-inf	1	1	no
AKR1E2	chr10:4868368-4890251	844.89	431.568	-0.969177	0.4281	0.952751	no
AKR7A2	chr1:19629201-19638640	19593.6	21125.8	0.108628	0.6822	0.992757	no
AKR7A2P1	chr1:113454469-113498975	3449.29	3494.35	0.0187212	0.91475	0.992757	no
AKR7A3	chr1:19609056-19615280	236.399	406.115	0.780661	0.42935	0.952751	no
AKR7L	chr1:19592475-19600568	210.65	519.269	1.30163	0.3773	0.936329	no
AKT1	chr14:105235686-105262080	165026	164090	-0.00820372	0.962	0.994195	no
AKT1S1	chr19:50372289-50392007	32895.6	29275.5	-0.168204	0.6543	0.992757	no
AKT2	chr19:40736223-40791302	165736	153445	-0.111167	0.535	0.986149	no
AKT3	chr1:243419306-244006886	29088.4	34722.8	0.255439	0.40415	0.947033	no
AKTIP	chr16:53468350-53537170	15451.2	13251.6	-0.221559	0.8427	0.992757	no
ALAD	chr9:116148591-116163618	71541.5	73339.2	0.0358023	0.848	0.992757	no
ALAS1	chr3:52232098-52248343	72270.3	93288.8	0.368301	0.07325	0.699166	no
ALAS2	chrX:55035487-55057497	69.8126	0	-inf	0.0033	0.138305	no
ALB	chr4:74269971-74287129	19345.3	15915.2	-0.281577	0.35235	0.925674	no
ALCAM	chr3:105085556-105295757	25921.3	27171.9	0.0679778	0.7819	0.992757	no
ALDH16A1	chr19:49956472-49974305	58619.3	58547.7	-0.00176119	0.9933	0.997234	no
ALDH18A1	chr10:97365685-97416567	94195.5	58371.8	-0.690385	0.0023	0.106169	no
ALDH1A1	chr9:75515577-75568233	1471.14	1362.17	-0.111023	0.86645	0.992757	no
ALDH1A2	chr15:58245621-58358121	145.684	220.887	0.60046	0.4569	0.960987	no
ALDH1A3	chr15:101420008-101456830	78.6318	323.8	2.04192	0.122	0.784144	no
ALDH1B1	chr9:38392660-38398662	16148.2	8697.68	-0.892672	0.0052	0.190206	no
ALDH1L1	chr3:125822403-125929011	12.9595	143.935	3.47334	0.2512	0.888509	no
ALDH1L1-AS1	chr3:125822403-125929011	0	61.6323	inf	1	1	no
ALDH1L1-AS2	chr3:125822403-125929011	0	0	0	1	1	no
ALDH1L2	chr12:105413561-105478341	469.702	1100.16	1.22789	0.12785	0.792989	no
ALDH2	chr12:112204690-112247789	860.603	909.804	0.0802086	0.9069	0.992757	no
ALDH3A1	chr17:19641297-19651746	25.919	15.3903	-0.751985	1	1	no
ALDH3A2	chr17:19552063-19580908	53402.3	54267.3	0.0231821	0.9063	0.992757	no
ALDH3B1	chr11:67776016-67796749	30.9342	221.1	2.83742	0.0924	0.729407	no
ALDH3B2	chr11:67429632-67448685	186.65	0	-inf	1	1	no
ALDH4A1	chr1:19197923-19229293	7003.24	7219.26	0.0438286	0.90815	0.992757	no
ALDH5A1	chr6:24495196-24537435	11985.9	10443.9	-0.198686	0.53875	0.986847	no
ALDH6A1	chr14:74486058-74551196	19357	20078.5	0.0527959	0.84155	0.992757	no
ALDH7A1	chr5:125877532-125931082	1582.6	1012.39	-0.644539	0.3145	0.917357	no
ALDH8A1	chr6:135238527-135271260	4599.51	2513.36	-0.871865	0.0836	0.71656	no
ALDH9A1	chr1:165631448-165667900	71175.8	71910.9	0.0148224	0.94115	0.992757	no
ALDOA	chr16:30064410-30081741	746594	706579	-0.0794724	0.67745	0.992757	no
ALDOB	chr9:104182841-104198062	150.867	15.4258	-3.28986	1	1	no
ALDOC	chr17:26900132-26903951	60056.5	59345	-0.0171954	0.9277	0.992757	no
ALG1	chr16:5121809-5147821	29973.9	32810.1	0.130433	0.5952	0.99128	no
ALG10	chr12:34175215-34181236	5338.11	8098.55	0.601335	0.15665	0.830476	no
ALG10B	chr12:38710556-38723528	14803	21581.1	0.543884	0.07555	0.703028	no
ALG11	chr13:52586522-52607736	11902.3	12251.3	0.0416904	0.92245	0.992757	no
ALG12	chr22:50296853-50312106	30910.5	30231.7	-0.0320362	0.8904	0.992757	no
ALG13	chrX:110924345-111003875	62605.2	46013.1	-0.444239	0.0527	0.639833	no
ALG14	chr1:95448278-95538507	5358.11	6897.37	0.364322	0.37175	0.935147	no
ALG1L	chr3:125635443-125655887	183.365	923.379	2.33221	0.13175	0.798737	no
ALG1L2	chr3:129800673-129830276	14.3062	96.6917	2.75676	0.44745	0.958709	no
ALG1L9P	chr11:71498556-71524905	561.634	947.768	0.754903	0.59495	0.99128	no
ALG2	chr9:101978706-101984246	45712	33445.7	-0.45075	0.05625	0.651427	no
ALG3	chr3:183948316-183967313	44034.9	41905.5	-0.071508	0.7355	0.992757	no
ALG5	chr13:37523907-37573504	22900	20651.1	-0.149131	0.56575	0.990411	no
ALG6	chr1:63833260-63904233	16781.1	18052.2	0.105335	0.69855	0.992757	no
ALG8	chr11:77726760-77850699	32976.9	28531.9	-0.208884	0.59685	0.99128	no
ALG9	chr11:111652918-111742305	23217	23350.3	0.00825813	0.9755	0.995668	no
ALK	chr2:29415639-30144477	54.093	92.4129	0.772653	1	1	no
ALKBH1	chr14:78138748-78174356	15276.9	16814.4	0.138352	0.62545	0.992757	no
ALKBH2	chr12:109525992-109531293	10640.4	12246.8	0.202847	0.5293	0.98428	no
ALKBH3	chr11:43902356-43942494	23959.6	30618.1	0.353784	0.17315	0.83831	no
ALKBH3-AS1	chr11:43902356-43942494	141.88	251.608	0.826503	0.69525	0.992757	no
ALKBH4	chr7:102073976-102105321	15696.1	17729.6	0.175751	0.76485	0.992757	no
ALKBH5	chr17:18086866-18113267	160537	161998	0.0130707	0.94255	0.992757	no
ALKBH6	chr19:36500021-36505141	17848.8	18063.4	0.017238	0.94765	0.992757	no
ALKBH7	chr19:6372443-6375261	31761.3	32945.6	0.0528153	0.81425	0.992757	no
ALKBH8	chr11:107373452-107436461	20544.5	24487	0.253267	0.3347	0.924608	no
ALLC	chr2:3705785-3750260	0	0	0	1	1	no
ALMS1	chr2:73612885-73837046	32304.3	35961.6	0.154732	0.49175	0.971231	no
ALMS1-IT1	chr2:73612885-73837046	612.292	313.37	-0.966352	0.678	0.992757	no
ALMS1P	chr2:73872045-73912694	119.765	71.9675	-0.734793	0.59195	0.99128	no
ALOX12	chr17:6888441-6915653	1385.95	1895.94	0.452042	0.54555	0.987501	no
ALOX12B	chr17:7975953-7991021	30.9342	20.5757	-0.588264	1	1	no
ALOX12P2	chr17:6756894-6803668	696.779	790.849	0.182702	0.803	0.992757	no
ALOX15	chr17:4534213-4544960	157.769	113.024	-0.481182	0.69975	0.992757	no
ALOX15B	chr17:7942357-7952451	0	0	0	1	1	no
ALOX15P1	chr17:6561037-6564701	637.838	210.551	-1.59902	0.09945	0.746346	no
ALOX5	chr10:45869623-45941567	285.14	308.611	0.114123	0.85145	0.992757	no
ALOXE3	chr17:7999217-8022234	0	82.3027	inf	1	1	no
ALPI	chr2:233320832-233324742	0	0	0	1	1	no
ALPK1	chr4:113218498-113363764	7721.46	5337.85	-0.532615	0.2039	0.861665	no
ALPL	chr1:21835857-21904905	172.815	370.184	1.09902	0.23415	0.878036	no
ALPP	chr2:233243347-233247599	11.5794	0	-inf	1	1	no
ALPPL2	chr2:233271551-233275424	0	0	0	1	1	no
ALS2	chr2:202564985-202645895	29079.9	35895.5	0.303782	0.208	0.86576	no
ALS2CL	chr3:46710484-46735194	15907.2	17046.8	0.0998258	0.73525	0.992757	no
ALS2CR11	chr2:202352143-202483905	381.914	405.914	0.0879259	0.91485	0.992757	no
ALS2CR12	chr2:202152993-202222121	2315.66	1607.86	-0.526282	0.36515	0.932315	no
ALX1	chr12:85674035-85695561	0	15.4258	inf	1	1	no
ALX3	chr1:110602996-110613322	951.32	606.307	-0.649882	0.41485	0.949202	no
ALX4	chr11:44282277-44331716	80.0119	149.061	0.897616	0.50875	0.977368	no
ALYREF	chr17:79845710-79858409	78974	68272	-0.210085	0.3522	0.925662	no
AMACR	chr5:33987090-34124633	16625.1	16629.5	0.000385126	0.9982	0.999176	no
AMBN	chr4:71457974-71473004	0	0	0	1	1	no
AMBP	chr9:116822407-116840752	4630.82	3253.91	-0.509092	0.3231	0.922018	no
AMBRA1	chr11:46417961-46615619	58629	66405.2	0.179682	0.37195	0.935147	no
AMD1	chr6:110931180-111216915	124377	133324	0.100212	0.6573	0.992757	no
AMDHD1	chr12:96337070-96362370	662.04	935.423	0.498699	0.4925	0.971231	no
AMDHD2	chr16:2570362-2581409	55426.1	58257	0.0718652	0.74325	0.992757	no
AMELX	chrX:11155662-11683821	0	0	0	1	1	no
AMELY	chrY:6733958-6742068	0	0	0	1	1	no
AMER1	chrX:63404996-63425624	9896.52	7852.11	-0.33384	0.3359	0.924608	no
AMER2	chr13:25735816-25746421	0	20.5757	inf	1	1	no
AMER3	chr2:131513076-131525707	0	0	0	1	1	no
AMFR	chr16:56395363-56459450	123128	104206	-0.240729	0.20445	0.861665	no
AMH	chr19:2249112-2252072	192.002	92.3419	-1.05606	0.43255	0.953466	no
AMHR2	chr12:53817638-53825318	11.5794	0	-inf	1	1	no
AMICA1	chr11:118064441-118095809	147286	127904	-0.203563	0.27085	0.896486	no
AMIGO1	chr1:110049445-110052336	1548.6	1295.04	-0.25797	0.69955	0.992757	no
AMIGO2	chr12:47469489-47630446	22020.2	15534.9	-0.503318	0.5974	0.99128	no
AMIGO3	chr3:49726949-49761407	10477.8	11440.1	0.126769	0.82275	0.992757	no
AMMECR1	chrX:109437413-109699562	41627.1	51902.5	0.318283	0.143	0.812813	no
AMMECR1L	chr2:128619206-128643514	39935.7	44423.4	0.153643	0.46915	0.965405	no
AMN	chr14:103388992-103397179	30.9342	107.969	1.80334	0.30085	0.908528	no
AMN1	chr12:31824070-31882108	5795.04	6048.63	0.0617884	0.88375	0.992757	no
AMOT	chrX:112018104-112084043	2393.48	5686.78	1.2485	0.04105	0.589559	no
AMOTL1	chr11:94501507-94609918	4095.09	2342.35	-0.805939	0.1347	0.80442	no
AMOTL2	chr3:134074186-134094259	221.891	313.583	0.498998	0.60885	0.992757	no
AMPD1	chr1:115215719-115238239	0	0	0	1	1	no
AMPD2	chr1:110162434-110174677	52615.2	54010.2	0.0377525	0.8518	0.992757	no
AMPD3	chr11:10471867-10529126	28599	33161.1	0.213527	0.37285	0.935147	no
AMPH	chr7:38423296-38671167	525.007	709.387	0.434237	0.64435	0.992757	no
AMT	chr3:49454210-49466757	9842.38	8680.78	-0.181183	0.73175	0.992757	no
AMTN	chr4:71384288-71398460	0	0	0	1	1	no
AMY1A,AMY1B,AMY1C	chr1:104292278-104301311	0	0	0	1	1	no
AMY1B	chr1:104292278-104301311	0	0	0	1	1	no
AMY1C	chr1:104292278-104301311	0	0	0	1	1	no
AMY2A	chr1:104159998-104168400	0	0	0	1	1	no
AMY2B	chr1:104068577-104122156	9570.65	8476.93	-0.175075	0.7359	0.992757	no
AMZ1	chr7:2719155-2755070	1177.33	1043.16	-0.174561	0.48865	0.970957	no
AMZ2	chr17:66244144-66253305	76864	73167.1	-0.0711125	0.7095	0.992757	no
AMZ2P1	chr17:62962667-62971703	7090.1	7443.1	0.0700979	0.85015	0.992757	no
ANAPC1	chr2:112525213-112641741	28802	32491.2	0.17388	0.4666	0.96467	no
ANAPC10	chr4:145915726-146050676	9293.29	8053.59	-0.206558	0.7339	0.992757	no
ANAPC11	chr17:79845710-79858409	19328.2	16984.8	-0.18646	0.70805	0.992757	no
ANAPC13	chr3:134196545-134293855	31283.3	31286.9	0.000168799	0.9988	0.99941	no
ANAPC15	chr11:71709957-71823822	31131.8	32733.9	0.0723972	0.94235	0.992757	no
ANAPC16	chr10:73855789-73995618	102697	92184.3	-0.155807	0.46645	0.96467	no
ANAPC1P1	chr2:87042459-87122165	121.493	138.831	0.192453	0.9198	0.992757	no
ANAPC2	chr9:140069235-140084822	49553.3	51575.1	0.0576945	0.83135	0.992757	no
ANAPC4	chr4:25378847-25420120	52772.3	48053.7	-0.135132	0.5148	0.979856	no
ANAPC5	chr12:121746047-121792012	164655	175614	0.0929632	0.5985	0.99128	no
ANAPC7	chr12:110810704-110841535	76926.7	67820.1	-0.181773	0.356	0.927677	no
ANG	chr14:21152335-21168761	3014.01	4248.74	0.495351	0.47265	0.966864	no
ANGEL1	chr14:77253585-77279283	24895.1	25818.9	0.0525633	0.82855	0.992757	no
ANGEL2	chr1:213165523-213189168	53264.9	66066.7	0.310739	0.14185	0.812807	no
ANGPT1	chr8:108261709-108510254	23.1588	0	-inf	1	1	no
ANGPT2	chr8:6264112-6501140	715.276	387.851	-0.882999	0.6773	0.992757	no
ANGPT4	chr20:853296-896960	0	15.4258	inf	1	1	no
ANGPTL1	chr1:178694281-178890977	0	0	0	1	1	no
ANGPTL2	chr9:129677052-129985445	765.04	1002.61	0.390154	0.8142	0.992757	no
ANGPTL3	chr1:62920396-63154039	38.8852	46.2775	0.251087	1	1	no
ANGPTL4	chr19:8429010-8439259	163.827	318.698	0.96002	0.3038	0.908617	no
ANGPTL5	chr11:101761404-101871796	0	0	0	1	1	no
ANGPTL6	chr19:10196805-10213425	611.862	326.903	-0.904344	0.67735	0.992757	no
ANGPTL7	chr1:11166587-11322608	103.338	92.4129	-0.161208	1	1	no
ANHX	chr12:133794897-133812422	0	0	0	1	1	no
ANK2	chr4:113739238-114304896	2857.8	3644.61	0.350862	0.49645	0.972623	no
ANK3	chr10:61786055-62493284	19951.6	9600.37	-1.05534	0.0022	0.102419	no
ANKAR	chr2:190540710-190611376	2535.1	3664.41	0.531537	0.3216	0.921983	no
ANKDD1A	chr15:65204100-65251041	19523.1	21248	0.122144	0.6483	0.992757	no
ANKDD1B	chr5:74907300-74967671	636.795	483.303	-0.397902	0.61825	0.992757	no
ANKEF1	chr20:10004459-10288066	8143.83	10129.5	0.314778	0.7123	0.992757	no
ANKFN1	chr17:54230835-54560007	0	0	0	1	1	no
ANKFY1	chr17:4066664-4167274	123350	141868	0.201799	0.2791	0.896962	no
ANKH	chr5:14704908-14871887	224717	257023	0.193785	0.31765	0.919785	no
ANKHD1	chr5:139781398-139929163	185543	195976	0.0789251	0.72155	0.992757	no
ANKHD1-EIF4EBP3	chr5:139781398-139929163	60835.3	78409.7	0.366124	0.36095	0.930355	no
ANKIB1	chr7:91875547-92030698	97638.2	117258	0.264174	0.16225	0.831652	no
ANKK1	chr11:113258512-113271140	1335.15	293.091	-2.18758	0.02725	0.500612	no
ANKLE1	chr19:17392453-17398455	6120.63	3210.17	-0.93103	0.0499	0.630269	no
ANKLE2	chr12:133302252-133338474	131032	128218	-0.0313139	0.86175	0.992757	no
ANKMY1	chr2:241418838-241497438	10744.2	7024.43	-0.613101	0.10255	0.749037	no
ANKMY2	chr7:16639400-16685442	17154.1	24127	0.492093	0.0879	0.723963	no
ANKRA2	chr5:72848024-72861511	20022.4	23418.3	0.226017	0.3886	0.940279	no
ANKRD1	chr10:92671856-92681032	74.9967	41.1513	-0.865888	1	1	no
ANKRD10	chr13:111530886-111567454	151630	166709	0.136777	0.4538	0.959961	no
ANKRD11	chr16:89334028-89556969	182579	209541	0.198711	0.27795	0.896486	no
ANKRD12	chr18:9136750-9285983	234238	257857	0.138598	0.4542	0.960136	no
ANKRD13A	chr12:110437234-110477235	143250	163278	0.18879	0.2994	0.907982	no
ANKRD13B	chr17:27920526-27948441	13625.2	8759.47	-0.637357	0.11575	0.77294	no
ANKRD13C	chr1:70724684-70820417	63851.8	70426.9	0.141399	0.47185	0.966864	no
ANKRD13D	chr11:67056761-67069955	85739	67556.3	-0.343862	0.09555	0.736072	no
ANKRD16	chr10:5903688-5979558	5287.57	4988.42	-0.0840195	0.9396	0.992757	no
ANKRD17	chr4:73940501-74124502	181969	223224	0.294801	0.12555	0.788876	no
ANKRD18A	chr9:38571360-38620360	310.725	893.443	1.52374	0.0983	0.743694	no
ANKRD18B	chr9:33524410-33573001	100.916	400.633	1.98913	0.00985	0.287722	no
ANKRD18DP	chr3:197784403-197807542	0	15.4258	inf	1	1	no
ANKRD19P	chr9:95571892-95600739	4826.86	4573.94	-0.0776478	0.85765	0.992757	no
ANKRD2	chr10:99332197-99343641	34.7381	30.8161	-0.172835	1	1	no
ANKRD20A1,ANKRD20A3	chr9:67926760-67970293	0	0	0	1	1	no
ANKRD20A11P	chr21:15316095-15352765	113.538	159.325	0.488806	0.6685	0.992757	no
ANKRD20A12P	chr1:142697420-142713605	0	0	0	1	1	no
ANKRD20A19P	chr13:24481422-24523454	0	15.4258	inf	1	1	no
ANKRD20A2,ANKRD20A3	chr9:43089971-43133544	0	0	0	1	1	no
ANKRD20A3	chr9:67926760-67970293	0	0	0	1	1	no
ANKRD20A4	chr9:69381980-69425109	43.8937	61.5968	0.488841	0.75265	0.992757	no
ANKRD20A5P	chr18:14179095-14227049	3667.2	4138.3	0.17436	0.7002	0.992757	no
ANKRD20A8P	chr2:95421070-95522820	0	0	0	1	1	no
ANKRD20A9P	chr13:19408542-19446109	1211.39	1357.07	0.163835	0.8084	0.992757	no
ANKRD22	chr10:90562486-90611732	2237.61	786.161	-1.50906	0.0207	0.441681	no
ANKRD23	chr2:97503650-97509758	9810.75	10039.5	0.0332529	0.9187	0.992757	no
ANKRD24	chr19:4183350-4224811	2487.13	1418.62	-0.809993	0.1788	0.842733	no
ANKRD26	chr10:27293044-27389427	21053.1	23021.3	0.128938	0.6144	0.992757	no
ANKRD26P1	chr16:46503248-46603009	0	20.5757	inf	1	1	no
ANKRD26P3	chr13:19836939-19919113	0	41.1513	inf	1	1	no
ANKRD27	chr19:33087906-33166102	70253.8	73909.9	0.0731905	0.70265	0.992757	no
ANKRD28	chr3:15708743-15901053	56377.9	50352.5	-0.163065	0.43765	0.956491	no
ANKRD29	chr18:21179977-21242849	465.228	30.8516	-3.91452	0.16	0.831652	no
ANKRD30A	chr10:37414784-37521495	0	0	0	1	1	no
ANKRD30B	chr18:14748238-14852737	0	0	0	1	1	no
ANKRD30BL	chr2:132905163-133015542	4537.27	3524.93	-0.364232	0.43535	0.95525	no
ANKRD30BP2	chr21:14410486-14490571	0	0	0	1	1	no
ANKRD30BP3	chr10:45650109-45681489	0	0	0	1	1	no
ANKRD31	chr5:74364121-74532703	768.846	878.349	0.192099	0.79395	0.992757	no
ANKRD32	chr5:93954390-94031573	12582.5	10352.8	-0.281396	0.3813	0.937594	no
ANKRD33	chr12:52281792-52285505	12.9595	0	-inf	1	1	no
ANKRD33B	chr5:10564434-10657928	36497.1	45689.2	0.324069	0.15545	0.826796	no
ANKRD34A	chr1:144146810-146467744	3321.12	5333.11	0.683307	0.63715	0.992757	no
ANKRD34B	chr5:79852573-79866304	23.1588	0	-inf	1	1	no
ANKRD34C	chr15:79484048-79590581	0	15.4258	inf	1	1	no
ANKRD35	chr1:144146810-146467744	284.275	236.512	-0.265373	0.88605	0.992757	no
ANKRD36	chr2:97779232-97930257	14969.3	18089.7	0.273163	0.33735	0.924608	no
ANKRD36B	chr2:98121260-98206428	4587.63	6607.29	0.526308	0.20445	0.861665	no
ANKRD36BP1	chr1:168214818-168216668	9813.12	16257.7	0.728343	0.03815	0.579778	no
ANKRD36BP2	chr2:89065418-89106109	673.45	1140.85	0.760465	0.3616	0.930355	no
ANKRD37	chr4:186317839-186347139	1421.69	939.245	-0.598033	0.75505	0.992757	no
ANKRD39	chr2:97513723-97523756	19476.1	20971.9	0.106754	0.6896	0.992757	no
ANKRD40	chr17:48770550-48785270	67572.8	70844.8	0.0682194	0.7284	0.992757	no
ANKRD42	chr11:82905290-82960013	3051.66	3237	0.0850632	0.8515	0.992757	no
ANKRD44	chr2:197851385-198175521	177305	239743	0.435254	0.0285	0.510094	no
ANKRD44-IT1	chr2:197851385-198175521	540.726	442.081	-0.290588	0.86315	0.992757	no
ANKRD45	chr1:173577474-173639001	19.3548	0	-inf	1	1	no
ANKRD46	chr8:101521979-101572014	8627.91	8457.04	-0.0288586	0.9379	0.992757	no
ANKRD49	chr11:94227152-94232744	32348.1	31331.7	-0.0460587	0.8433	0.992757	no
ANKRD50	chr4:125585203-125633887	926.785	1567.12	0.757813	0.2583	0.888509	no
ANKRD52	chr12:56623819-56652143	117027	114699	-0.0289992	0.87605	0.992757	no
ANKRD53	chr2:71205574-71212629	193.549	82.2434	-1.23473	0.3097	0.913272	no
ANKRD54	chr22:38226861-38240378	18328	15216.9	-0.268373	0.3512	0.925408	no
ANKRD55	chr5:55395506-55529186	5455.95	6144.91	0.171561	0.66325	0.992757	no
ANKRD6	chr6:90142896-90529513	11071.3	13852.4	0.323308	0.73345	0.992757	no
ANKRD61	chr7:6048881-6098860	519.286	416.225	-0.319167	0.82885	0.992757	no
ANKRD62	chr18:12093847-12129748	0	0	0	1	1	no
ANKRD62P1-PARP4P3	chr22:17134598-17156430	0	0	0	1	1	no
ANKRD63	chr15:40573644-40574787	11.5794	0	-inf	1	1	no
ANKRD65	chr1:1353799-1356824	19.3548	0	-inf	0.12385	0.786335	no
ANKRD66	chr6:46714653-46726954	0	0	0	1	1	no
ANKRD7	chr7:117864711-117882784	36.1182	15.4258	-1.22738	1	1	no
ANKRD9	chr14:102973197-102976128	2261.1	1191.25	-0.924556	0.16745	0.83831	no
ANKS1A	chr6:34857037-35059190	20398.1	24769.6	0.280141	0.29015	0.902716	no
ANKS1B	chr12:99039077-100378432	2109.94	2616.94	0.310676	0.78975	0.992757	no
ANKS3	chr16:4746510-4799397	10394.9	7991.87	-0.379269	0.2944	0.906302	no
ANKS4B	chr16:21245015-21263750	11.5794	77.0581	2.73439	0.20035	0.859224	no
ANKS6	chr9:101494290-101558794	6726.54	6000.85	-0.164698	0.67665	0.992757	no
ANKUB1	chr3:149478889-149510610	0	0	0	1	1	no
ANKZF1	chr2:220094478-220110151	65124.6	62309.9	-0.0637416	0.75045	0.992757	no
ANLN	chr7:36363758-36493401	16915	16298.2	-0.0535927	0.86885	0.992757	no
ANO1	chr11:69924407-70035652	405.278	30.7806	-3.71882	1	1	no
ANO1-AS2	chr11:69918539-69921454	0	0	0	1	1	no
ANO10	chr3:43407817-43663560	23665.6	28553.3	0.270861	0.28195	0.898339	no
ANO2	chr12:5671816-6055398	0	0	0	1	1	no
ANO3	chr11:26353677-26684836	38.7096	215.926	2.47977	1	1	no
ANO4	chr12:101188373-101522419	19.3548	195.433	3.33591	1	1	no
ANO5	chr11:22214721-22304913	0	0	0	1	1	no
ANO6	chr12:45566816-45834187	77040.5	100149	0.378459	0.0718	0.694151	no
ANO7	chr2:242127923-242164791	258.178	15.3903	-4.06827	0.2218	0.87358	no
ANO8	chr19:17420336-17445638	21746.6	22711.3	0.0626151	0.8635	0.992757	no
ANO9	chr11:417929-442011	65732.5	44127.5	-0.57493	0.01605	0.381729	no
ANP32A	chr15:69070874-69113261	150432	143031	-0.072782	0.6888	0.992757	no
ANP32A-IT1	chr15:69070874-69113261	1193.24	976.136	-0.289731	0.88165	0.992757	no
ANP32AP1	chr15:35529526-35530264	21826	20255.1	-0.107763	0.6797	0.992757	no
ANP32B	chr9:100745488-100778224	276306	247904	-0.156488	0.3784	0.936329	no
ANP32C	chr4:164445449-165304407	681.574	714.304	0.0676669	0.8718	0.992757	no
ANP32D	chr12:48866447-48866843	58.2333	82.2079	0.497434	0.6937	0.992757	no
ANP32E	chr1:150190716-150208504	217648	209906	-0.0522513	0.7723	0.992757	no
ANPEP	chr15:90328125-90358072	48578.9	33181.7	-0.54994	0.0287	0.510094	no
ANTXR1	chr2:69240275-69476459	255.585	591.39	1.2103	0.1973	0.857828	no
ANTXR2	chr4:80822770-80994626	130396	187579	0.524595	0.0124	0.331198	no
ANTXRL	chr10:47658232-47701443	19.3548	0	-inf	1	1	no
ANTXRLP1	chr10:47590260-47640844	2667.01	3966.68	0.572708	0.27225	0.896486	no
ANXA10	chr4:169013687-169108893	11.5794	205.461	4.14923	0.1225	0.784144	no
ANXA11	chr10:81914879-81965433	417038	538575	0.368969	0.05935	0.658876	no
ANXA13	chr8:124693033-124749647	0	0	0	1	1	no
ANXA2	chr15:60639349-60690185	93064.6	96146.9	0.047008	0.79915	0.992757	no
ANXA2P1	chr4:154074269-154260474	700.752	534.28	-0.391308	0.80865	0.992757	no
ANXA2P2	chr9:33624222-33625532	136826	158177	0.209192	0.25975	0.888509	no
ANXA2P3	chr10:66585284-66586634	642.856	755.392	0.232731	0.729	0.992757	no
ANXA2R	chr5:43014830-43093660	35802	40409.4	0.174649	0.59015	0.99128	no
ANXA3	chr4:79472741-79531605	1037.09	82.2789	-3.65588	0.0426	0.60128	no
ANXA4	chr2:69969126-70053596	59923.1	52843.9	-0.181376	0.3709	0.935147	no
ANXA5	chr4:122589151-122618147	221579	194754	-0.186166	0.307	0.910389	no
ANXA6	chr5:150480266-150537443	642536	664753	0.0490416	0.78975	0.992757	no
ANXA7	chr10:75135188-75173841	176680	174912	-0.0145105	0.93405	0.992757	no
ANXA8	chr10:48255203-48271368	11.5794	46.2064	1.99654	0.4887	0.970957	no
ANXA8L1	chr10:47746849-47763040	0	0	0	1	1	no
ANXA9	chr1:150954498-150968114	1927.52	2132.46	0.145773	0.7844	0.992757	no
AOAH	chr7:36552548-36764154	5793.62	2588.5	-1.16235	0.0223	0.460691	no
AOAH-IT1	chr7:36552548-36764154	0	0	0	1	1	no
AOC1	chr7:150549564-150558379	38.8784	0	-inf	1	1	no
AOC2	chr17:40996608-41002724	643.729	1094.41	0.765621	0.2759	0.896486	no
AOC3	chr17:41003200-41010147	742.221	616.619	-0.26747	0.72615	0.992757	no
AOC4P	chr17:41019161-41021234	19.3548	0	-inf	1	1	no
AOX1	chr2:201450730-201536217	88.9987	113.119	0.345983	0.60735	0.992757	no
AOX2P	chr2:201560445-201688569	25.9226	0	-inf	1	1	no
AP1AR	chr4:113152894-113191211	49771.8	71717.4	0.526995	0.0231	0.4682	no
AP1B1	chr22:29723668-29784572	132453	149088	0.170684	0.35535	0.927527	no
AP1B1P1	chr22:32517963-32529456	0	0	0	1	1	no
AP1G1	chr16:71762904-71842976	185369	184064	-0.0101893	0.95365	0.993245	no
AP1G2	chr14:23980968-24048009	206108	187234	-0.138554	0.49025	0.970957	no
AP1M1	chr19:16308664-16346156	127844	144215	0.173837	0.3413	0.924608	no
AP1M2	chr19:10683346-10697991	23.1588	15.4258	-0.586211	1	1	no
AP1S1	chr7:100797685-100804557	44120.3	44093.3	-0.000881673	0.99755	0.998769	no
AP1S2	chrX:15843928-15873137	45989.4	48799.9	0.085576	0.67745	0.992757	no
AP1S3	chr2:224620046-224702319	6624.26	3575.82	-0.889486	0.047	0.619621	no
AP2A1	chr19:50270179-50316567	126778	149971	0.242378	0.20345	0.861665	no
AP2A2	chr11:925808-1012245	88492.7	100189	0.179093	0.34475	0.924608	no
AP2B1	chr17:33914281-34053436	305878	338677	0.146954	0.4112	0.947975	no
AP2M1	chr3:183892633-183901879	238928	249474	0.0623128	0.71975	0.992757	no
AP2S1	chr19:47341422-47354203	35160.3	39112.8	0.153694	0.4925	0.971231	no
AP3B1	chr5:77298149-77590579	71034.4	82909.7	0.223024	0.2573	0.888509	no
AP3B2	chr15:83211950-83378660	11.5794	97.7048	3.07687	1	1	no
AP3D1	chr19:2100986-2151556	248696	238973	-0.0575368	0.7435	0.992757	no
AP3M1	chr10:75880014-75910826	90084.2	112076	0.315135	0.108	0.761575	no
AP3M2	chr8:42010463-42028701	69211.3	81592.4	0.237427	0.23485	0.878249	no
AP3S1	chr5:115177618-115249778	41745.5	39516.1	-0.0791785	0.71455	0.992757	no
AP3S2	chr15:90373830-90456222	55226.4	64730.6	0.229089	0.2566	0.888509	no
AP4B1	chr1:114356432-114447741	38595.9	39626.4	0.0380142	0.92035	0.992757	no
AP4B1-AS1	chr1:114356432-114447741	3213.18	4066.03	0.33962	0.82015	0.992757	no
AP4E1	chr15:51200868-51298097	33404.5	41940.1	0.328286	0.15195	0.822869	no
AP4M1	chr7:99690350-99723128	5128.2	5963.98	0.217824	0.8693	0.992757	no
AP4S1	chr14:31363004-31565656	13111.7	10745.1	-0.287167	0.53545	0.986222	no
AP5B1	chr11:65541368-65548062	60413.4	56790.6	-0.0892147	0.65625	0.992757	no
AP5M1	chr14:57669193-57756797	62400	68090.1	0.125899	0.65685	0.992757	no
AP5S1	chr20:3801170-3805954	24347.6	25179.5	0.0484743	0.84295	0.992757	no
AP5Z1	chr7:4815261-4834026	101835	104823	0.0417268	0.81985	0.992757	no
APAF1	chr12:99039077-100378432	52045.2	65788.8	0.338078	0.1225	0.784144	no
APBA2	chr15:29213839-29410516	650.291	370.125	-0.813073	0.40635	0.947283	no
APBA3	chr19:3708334-3761673	48639.7	42822.5	-0.183766	0.4477	0.958709	no
APBB1	chr11:6416353-6440702	36228.3	39131	0.111198	0.622	0.992757	no
APBB1IP	chr10:26727265-26856732	123526	132047	0.0962399	0.59855	0.99128	no
APBB2	chr4:40812043-41216635	1332.1	842.406	-0.66111	0.36045	0.929895	no
APBB3	chr5:139937852-139944189	18158.2	12271.1	-0.565362	0.0733	0.699166	no
APC	chr5:112043201-112181936	55624.8	63172.3	0.183566	0.35975	0.929895	no
APC2	chr19:1450147-1479228	2274.02	1813.37	-0.326571	0.77775	0.992757	no
APCDD1	chr18:10454624-10488698	58.0645	0	-inf	1	1	no
APCDD1L	chr20:57034425-57089949	100.578	169.566	0.753529	0.4722	0.966864	no
APCDD1L-AS1	chr20:57090434-57194948	23.1588	82.3027	1.82938	1	1	no
APCS	chr1:159557615-159558661	38.7096	0	-inf	1	1	no
APEH	chr3:49711434-49720934	123124	112709	-0.127511	0.48355	0.970832	no
APELA	chr4:165798155-165818676	0	0	0	1	1	no
APEX1	chr14:20923289-20925931	164108	159432	-0.0416999	0.8144	0.992757	no
APEX2	chrX:55026755-55034306	38610.6	35318.6	-0.128568	0.5668	0.990411	no
APH1A	chr1:150237798-150241609	221578	246541	0.15401	0.39285	0.942223	no
APH1B	chr15:63569748-63601325	16455.9	18729.8	0.18673	0.5024	0.974299	no
API5	chr11:43333504-43366080	113890	108888	-0.0648017	0.725	0.992757	no
APIP	chr11:34903842-35017675	12806.4	10730.4	-0.255166	0.5205	0.981186	no
APITD1,APITD1-CORT	chr1:10490158-10512060	4389.52	3772.61	-0.218499	0.6537	0.992757	no
APITD1-CORT	chr1:10490158-10512060	342.274	862.519	1.3334	0.2729	0.896486	no
APLF	chr2:68694690-68807294	7846.68	9928.19	0.339449	0.3184	0.919785	no
APLN	chrX:128779235-128788933	64.6286	46.2419	-0.482971	1	1	no
APLNR	chr11:57001051-57004927	0	0	0	1	1	no
APLP1	chr19:36359400-36370699	1247.19	2293.26	0.878715	0.2131	0.869647	no
APLP2	chr11:129939715-130014706	95106.1	107689	0.179264	0.33755	0.924608	no
APMAP	chr20:24943579-24973425	77190.1	68931.7	-0.163249	0.40005	0.946313	no
APOA1	chr11:116706468-116708338	1908.52	2472.44	0.37348	0.52265	0.981511	no
APOA1BP	chr1:156561557-156564091	43424.1	45202.4	0.0579008	0.78175	0.992757	no
APOA2	chr1:161192082-161193418	1780.31	1855.44	0.059637	0.9196	0.992757	no
APOA4	chr11:116691417-116694011	19.3548	30.7806	0.66933	1	1	no
APOA5	chr11:116660085-116663136	38.8784	61.727	0.666931	1	1	no
APOB	chr2:21224300-21266945	22149.3	21517.6	-0.0417429	0.8875	0.992757	no
APOBEC1	chr12:7801995-7818502	0	0	0	1	1	no
APOBEC2	chr6:41020939-41032630	388.815	606.189	0.640682	0.4678	0.965154	no
APOBEC3A	chr22:39353526-39394225	108.354	107.898	-0.00608165	0.96525	0.994774	no
APOBEC3A_B	chr22:39353526-39394225	0	0	0	1	1	no
APOBEC3B	chr22:39353526-39394225	2143.06	1930.98	-0.150342	0.81855	0.992757	no
APOBEC3B-AS1	chr22:39353526-39394225	0	0	0	1	1	no
APOBEC3C	chr22:39410264-39414825	81334	96148.8	0.24141	0.20445	0.861665	no
APOBEC3D	chr22:39417117-39429256	27910.6	26261.8	-0.0878431	0.72105	0.992757	no
APOBEC3F	chr22:39436672-39451975	42968	35445.5	-0.277661	0.21245	0.869647	no
APOBEC3G	chr22:39473009-39483748	73251.4	60868.4	-0.267162	0.185	0.845147	no
APOBEC3H	chr22:39493228-39500072	11077.1	11765.9	0.087023	0.7821	0.992757	no
APOBEC4	chr1:183605207-183897666	11.5794	36.0015	1.6365	1	1	no
APOBR	chr16:28505969-28510291	49991.3	38391.9	-0.380877	0.0873	0.722518	no
APOC1	chr19:45417920-45422606	198.733	277.44	0.48134	0.6402	0.992757	no
APOC1P1	chr19:45430059-45434643	0	0	0	1	1	no
APOC2	chr19:45445494-45452822	367.758	588.114	0.67734	0.4743	0.968035	no
APOC3	chr11:116700623-116703787	238.822	282.661	0.243136	0.40055	0.946493	no
APOC4	chr19:45445494-45452822	0	0	0	1	1	no
APOC4-APOC2	chr19:45445494-45452822	34.0169	43.9537	0.369734	0.81515	0.992757	no
APOE	chr19:45409038-45412650	1695.62	1994.44	0.234172	0.702	0.992757	no
APOF	chr12:56754354-56756583	183.181	30.8516	-2.56985	0.1953	0.856175	no
APOH	chr17:64208146-64225556	1191.18	894.402	-0.413399	0.6289	0.992757	no
APOL1	chr22:36649116-36663577	152999	106926	-0.516904	0.01155	0.319173	no
APOL2	chr22:36622254-36636000	190113	161450	-0.235775	0.2033	0.861665	no
APOL3	chr22:36536370-36562225	147207	101682	-0.533783	0.01235	0.331198	no
APOL4	chr22:36585175-36600879	875.116	2009.71	1.19944	0.0856	0.720826	no
APOL5	chr22:36113918-36125529	19.3548	0	-inf	1	1	no
APOL6	chr22:36044423-36064456	356907	321586	-0.150343	0.4091	0.947395	no
APOLD1	chr12:12878850-12944399	8798.46	16330.2	0.892218	0.0216	0.45184	no
APOM	chr6_ssto_hap7:2937601-2956785	1265.84	1539.87	0.282712	0.85115	0.992757	no
APOO	chrX:23851464-23926057	3528.77	5462.72	0.630455	0.17595	0.839142	no
APOOL	chrX:84258897-84363974	22064.3	24059	0.124862	0.62235	0.992757	no
APOOP5	chr16:59788044-59789095	603.471	1089.5	0.852315	0.2142	0.869647	no
APOPT1	chr14:104029298-104057236	14634	14636	0.000190918	0.99785	0.998986	no
APP	chr21:27252860-27543446	136783	98900.2	-0.467842	0.02755	0.503302	no
APPBP2	chr17:58520509-58603601	63010.3	69410.7	0.13957	0.47775	0.969278	no
APPL1	chr3:57261764-57326710	42737.5	49649.6	0.21628	0.3079	0.911721	no
APPL2	chr12:105567074-105630008	50636.6	64333.3	0.345385	0.1157	0.77294	no
APRT	chr16:88875876-88878342	99869.3	90088.7	-0.148695	0.4335	0.953655	no
APTR	chr7:77313167-77409120	4282.96	4849.68	0.179283	0.8261	0.992757	no
APTX	chr9:32972603-33001639	30798.2	33581.9	0.124837	0.59585	0.99128	no
AQP1	chr7:30951414-30965131	144.472	30.8161	-2.22903	0.1901	0.85277	no
AQP10	chr1:154293591-154297801	32.3143	30.8161	-0.0684871	1	1	no
AQP11	chr11:77300679-77321401	1169.24	1160.99	-0.0102218	0.98775	0.99668	no
AQP12A	chr2:241631261-241637900	0	0	0	1	1	no
AQP12B	chr2:241615834-241622317	0	20.5757	inf	1	1	no
AQP2	chr12:50344523-50359465	58.0645	62.2698	0.100876	1	1	no
AQP3	chr9:33441151-33447631	407448	378896	-0.104814	0.56495	0.990411	no
AQP4	chr18:24432007-24765302	42.5136	0	-inf	1	1	no
AQP4-AS1	chr18:24432007-24765302	23.1588	0	-inf	0.1179	0.777789	no
AQP5	chr12:50344523-50359465	998.282	8992.14	3.17115	0.0023	0.106169	no
AQP6	chr12:50366619-50370922	0	30.8516	inf	0.07885	0.709174	no
AQP7	chr9:33384947-33402517	836.404	858.306	0.037292	0.9536	0.993245	no
AQP7P1	chr9:67270214-67289492	11.5794	61.6323	2.41213	0.19415	0.855985	no
AQP7P3	chr9:42844369-42893137	0	0	0	1	1	no
AQP8	chr16:25228284-25240253	12.9595	77.1528	2.57371	1	1	no
AQP9	chr15:58430407-58478110	90.3788	128.58	0.508612	1	1	no
AQPEP	chr5:115298150-115363299	47.6976	51.3563	0.106624	1	1	no
AQR	chr15:35148551-35261995	82897.6	84036.8	0.0196909	0.9138	0.992757	no
AR	chrX:66763873-66950461	1456.34	837.553	-0.798092	0.2725	0.896486	no
ARAF	chrX:47420498-47479256	89083.5	90635.6	0.0249197	0.92975	0.992757	no
ARAP1	chr11:72396113-72463434	162959	167219	0.0372218	0.8397	0.992757	no
ARAP2	chr4:36067619-36245979	68783.6	73690.2	0.0994078	0.6026	0.992473	no
ARAP3	chr5:141032967-141061800	12171.7	6839.76	-0.831516	0.01925	0.420571	no
ARC	chr8:143692404-143695833	238.991	236.395	-0.0157551	0.96005	0.994195	no
ARCN1	chr11:118443101-118473747	218886	210173	-0.0586063	0.7397	0.992757	no
AREG	chr4:75480590-75490485	45.2738	61.5968	0.444179	0.7793	0.992757	no
AREL1	chr14:75127954-75179807	85916	109041	0.34387	0.08665	0.722518	no
ARF1	chr1:228270360-228286913	367666	357831	-0.0391156	0.8234	0.992757	no
ARF3	chr12:49329991-49351252	203182	197567	-0.0404328	0.8138	0.992757	no
ARF4	chr3:57557089-57583215	101675	83418.3	-0.28553	0.14215	0.812807	no
ARF5	chr7:127228405-127231759	140448	150404	0.0987984	0.58015	0.99128	no
ARF6	chr14:50359735-50363772	363637	375302	0.0455522	0.79685	0.992757	no
ARFGAP1	chr20:61904136-61921142	91539.1	97996.2	0.0983371	0.60235	0.992473	no
ARFGAP2	chr11:46958239-47198676	110653	119879	0.115544	0.58765	0.99128	no
ARFGAP3	chr22:43192531-43253408	59964	45818.3	-0.388173	0.07395	0.700275	no
ARFGEF1	chr8:68109883-68255912	106430	143098	0.4271	0.033	0.540231	no
ARFGEF2	chr20:47538274-47653230	98028.8	112766	0.202052	0.27685	0.896486	no
ARFIP1	chr4:153701088-153833063	23116	22835.1	-0.0176413	0.942	0.992757	no
ARFIP2	chr11:6495912-6505911	52401.2	56122.2	0.0989711	0.69475	0.992757	no
ARFRP1	chr20:62289162-62367494	32568.7	30011.2	-0.117983	0.7563	0.992757	no
ARG1	chr6:131894343-131949379	993.591	663.424	-0.582721	0.801	0.992757	no
ARG2	chr14:68086578-68141602	11611.2	10111.8	-0.199476	0.65515	0.992757	no
ARGFX	chr3:121286777-121309469	0	0	0	1	1	no
ARGFXP2	chr17:30469472-30552790	429.799	462.645	0.106246	0.9428	0.992757	no
ARGLU1	chr13:107195661-107220514	137692	122488	-0.168811	0.3644	0.931562	no
ARHGAP1	chr11:46698624-46722215	143996	158541	0.13883	0.43165	0.953423	no
ARHGAP10	chr4:148653452-148993927	33079.1	26692.2	-0.309503	0.2184	0.872682	no
ARHGAP11A	chr15:32907344-32932150	47103.3	47346.7	0.0074348	0.97345	0.995304	no
ARHGAP11B	chr15:30918878-30931013	2121.58	2722.56	0.359827	0.49925	0.973465	no
ARHGAP12	chr10:32094325-32217804	39148	48016.5	0.294592	0.1951	0.855985	no
ARHGAP15	chr2:143886898-144525921	181162	201534	0.153744	0.39485	0.943053	no
ARHGAP17	chr16:24930704-25026699	100825	119443	0.244477	0.19135	0.854401	no
ARHGAP18	chr6:129898239-130031370	16078.2	20744.8	0.367639	0.19095	0.854235	no
ARHGAP19	chr10:98757794-99052430	50571.8	59270.8	0.228991	0.2743	0.896486	no
ARHGAP19-SLIT1	chr10:98757794-99052430	17.1256	0	-inf	0.2256	0.875109	no
ARHGAP20	chr11:110447758-110583912	57.8969	30.7806	-0.911463	1	1	no
ARHGAP21	chr10:24872537-25012597	32554.6	24615.8	-0.403275	0.10895	0.762324	no
ARHGAP22	chr10:49654067-49864310	12.9595	51.4273	1.98853	1	1	no
ARHGAP23	chr17:36584719-36668628	1981.99	1397.56	-0.504042	0.4012	0.946493	no
ARHGAP24	chr4:86396283-86923823	127.708	107.839	-0.243977	1	1	no
ARHGAP25	chr2:68961912-69053957	305607	360038	0.236474	0.21075	0.868165	no
ARHGAP26	chr5:142150291-142608572	21551	26887.2	0.319162	0.22145	0.87358	no
ARHGAP26-AS1	chr5:142150291-142608572	12.9595	0	-inf	1	1	no
ARHGAP27	chr17_ctg5_hap1:86403-125407	90271.7	77275.4	-0.224264	0.25515	0.888509	no
ARHGAP28	chr18:6834431-6915712	0	87.4288	inf	1	1	no
ARHGAP29	chr1:94634462-94703307	179.546	174.822	-0.0384682	0.94795	0.992757	no
ARHGAP30	chr1:161016731-161039760	618762	709849	0.198129	0.301	0.908528	no
ARHGAP31	chr3:119013219-119138323	51196.3	57930.5	0.178283	0.38615	0.939205	no
ARHGAP32	chr11:128834954-129062093	1064.52	2102.72	0.982053	0.1262	0.789931	no
ARHGAP33	chr19:36266416-36279724	10318.5	7384.39	-0.48268	0.18115	0.843143	no
ARHGAP35	chr19:47421932-47508333	82344.8	103128	0.324687	0.1047	0.754608	no
ARHGAP36	chrX:130192215-130223859	0	0	0	1	1	no
ARHGAP39	chr8:145754562-145838888	204.085	231.387	0.18114	0.8654	0.992757	no
ARHGAP4	chrX:153172829-153191714	419116	406548	-0.0439246	0.8104	0.992757	no
ARHGAP40	chr20:37230576-37279295	11.5794	0	-inf	1	1	no
ARHGAP42	chr11:100558406-100861656	47.6976	82.2079	0.78536	0.56155	0.990411	no
ARHGAP44	chr17:12569206-12921381	398.713	303.429	-0.393991	0.8552	0.992757	no
ARHGAP5	chr14:32546494-32628934	64240.8	90503.9	0.494489	0.03235	0.536558	no
ARHGAP5-AS1	chr14:32544624-32545905	647.866	329.033	-0.977463	0.30155	0.908617	no
ARHGAP6	chrX:11155662-11683821	11.5794	154.306	3.73616	1	1	no
ARHGAP8	chr22:45064426-45258664	0.278722	0	-inf	1	1	no
ARHGAP9	chr12:57853917-57873633	198344	167774	-0.241489	0.1958	0.856752	no
ARHGDIA	chr17:79825596-79829282	686391	696352	0.020787	0.9138	0.992757	no
ARHGDIB	chr12:15094949-15114562	1404450	1638460	0.222332	0.32405	0.922178	no
ARHGDIG	chr16:330605-333003	0	0	0	1	1	no
ARHGEF1	chr19:42387266-42411604	680137	648957	-0.0677008	0.72605	0.992757	no
ARHGEF10	chr8:1772148-1906807	3811.17	1726.44	-1.14244	0.0408	0.589066	no
ARHGEF10L	chr1:17866329-18024370	249.021	364.975	0.551529	0.5421	0.987338	no
ARHGEF11	chr1:156904631-157015162	60683.9	72271.5	0.252113	0.2168	0.872205	no
ARHGEF12	chr11:120207617-120360645	57332.9	83474.1	0.541967	0.0184	0.410791	no
ARHGEF15	chr17:8213555-8225834	0	77.0226	inf	1	1	no
ARHGEF16	chr1:3371146-3397677	58.0645	77.1291	0.409619	1	1	no
ARHGEF17	chr11:73019662-73080425	224.315	267.412	0.253541	1	1	no
ARHGEF18	chr19:7459998-7537371	172038	205726	0.258001	0.1712	0.83831	no
ARHGEF19	chr1:16524598-16539104	7296.49	6984.87	-0.0629686	0.8733	0.992757	no
ARHGEF2	chr1:155916629-155948336	143235	156035	0.123486	0.50105	0.973948	no
ARHGEF25	chr12:58003962-58011028	908.474	740.369	-0.295201	0.6764	0.992757	no
ARHGEF26	chr3:153742189-153975616	343.205	488.015	0.507854	0.5503	0.98783	no
ARHGEF26-AS1	chr3:153742189-153975616	0	0	0	1	1	no
ARHGEF28	chr5:72921982-73237818	64.6286	205.709	1.67036	1	1	no
ARHGEF3	chr3:56761445-57113336	207480	262369	0.338626	0.09015	0.727012	no
ARHGEF3-AS1	chr3:56761445-57113336	0	0	0	1	1	no
ARHGEF33	chr2:39146503-39202590	379.18	118.103	-1.68284	0.2612	0.888634	no
ARHGEF34P	chr7:143955788-143983096	1062.02	1286.13	0.276223	0.7122	0.992757	no
ARHGEF35	chr7:143883175-143892791	981.553	1320.13	0.427545	0.5131	0.979856	no
ARHGEF37	chr5:148961134-149014527	491.315	714.252	0.539787	0.54405	0.987338	no
ARHGEF38	chr4:106473776-106602070	69.8126	180.007	1.3665	0.5431	0.987338	no
ARHGEF38-IT1	chr4:106473776-106602070	0	0	0	1	1	no
ARHGEF39	chr9:35658286-35665278	7418.97	7872.05	0.0855212	0.88135	0.992757	no
ARHGEF4	chr2:131674223-131804826	278.039	843.389	1.60091	0.28275	0.899345	no
ARHGEF40	chr14:21484921-21572863	254.208	725.12	1.51221	0.37255	0.935147	no
ARHGEF5	chr7:144052488-144077725	4530.86	6803.49	0.586491	0.16535	0.834234	no
ARHGEF6	chrX:135747711-135863503	336795	424999	0.335591	0.0851	0.718832	no
ARHGEF7	chr13:111767623-111958081	109956	129625	0.237414	0.20645	0.864312	no
ARHGEF7-AS1	chr13:111767623-111958081	0	0	0	1	1	no
ARHGEF9	chrX:62854847-63005426	29827.3	43296.3	0.537611	0.03955	0.586732	no
ARHGEF9-IT1	chrX:62854847-63005426	0	0	0	1	1	no
ARID1A	chr1:27022521-27108601	235100	287921	0.292399	0.11225	0.770608	no
ARID1B	chr6:157099063-157531913	109680	130827	0.254364	0.1785	0.842733	no
ARID2	chr12:46123619-46301819	64702.6	101477	0.649255	0.00475	0.178939	no
ARID3A	chr19:926036-972803	15858.2	19936.6	0.330194	0.23395	0.877674	no
ARID3B	chr15:74833547-74890472	54263.9	58652.8	0.112207	0.5688	0.990411	no
ARID3C	chr9:34621454-34628011	110.946	0	-inf	0.00855	0.259942	no
ARID4A	chr14:58765221-58840451	59219.5	65994.5	0.156273	0.43345	0.953655	no
ARID4B	chr1:235330209-235491532	99481.5	117008	0.23411	0.22305	0.874627	no
ARID5A	chr2:97202463-97218371	295882	177228	-0.739411	0.0008	0.0522295	no
ARID5B	chr10:63661012-63856707	244804	247997	0.0186944	0.91375	0.992757	no
ARIH1	chr15:72766666-72878896	104208	109410	0.0702751	0.7035	0.992757	no
ARIH2	chr3:48955220-49022971	126734	123021	-0.0428908	0.8112	0.992757	no
ARIH2OS	chr3:48955220-49022971	2559.66	2732.36	0.0941946	0.94035	0.992757	no
ARL1	chr12:101786902-101801572	61828.1	52673.2	-0.231193	0.25525	0.888509	no
ARL10	chr5:175792501-175800503	2566.27	1464.4	-0.809362	0.1292	0.795089	no
ARL11	chr13:50202434-50208008	2351.38	2482.27	0.0781495	0.88575	0.992757	no
ARL13A	chrX:100224696-100245820	89.1675	92.5431	0.0536085	0.9206	0.992757	no
ARL13B	chr3:93698982-93774522	10349	12749.1	0.300895	0.3537	0.926632	no
ARL14	chr3:160394947-160396235	0	0	0	1	1	no
ARL14EP	chr11:30344648-30359165	19574.5	23455.4	0.260945	0.32225	0.921983	no
ARL14EPL	chr5:115387162-115394827	23.1588	0	-inf	1	1	no
ARL15	chr5:53180613-53606403	13847	19743.5	0.511809	0.09195	0.729407	no
ARL16	chr17:79648223-79650954	17747.6	15865.5	-0.161737	0.57375	0.99095	no
ARL17A	chr17_ctg5_hap1:1450905-1513884	4224.84	3599.29	-0.231182	0.65275	0.992757	no
ARL17B	chr17_ctg5_hap1:195720-462618	0	0	0	1	1	no
ARL2	chr11:64781584-64808044	56639.9	46168.9	-0.294899	0.2426	0.882657	no
ARL2-SNX15	chr11:64781584-64808044	1831.41	2860.99	0.643559	0.76645	0.992757	no
ARL2BP	chr16:57279037-57287545	52410.5	51944.5	-0.0128843	0.9489	0.993134	no
ARL3	chr10:104433483-104474190	12961.4	9567.82	-0.437959	0.1867	0.848434	no
ARL4A	chr7:12726451-12730558	7383.57	5853.91	-0.334919	0.37625	0.936329	no
ARL4C	chr2:235401685-235405697	1195730	1579320	0.401408	0.08705	0.722518	no
ARL4D	chr17:41476352-41478504	1645.81	1849.28	0.168159	0.7679	0.992757	no
ARL5A	chr2:152657479-152685009	60763.3	73715.6	0.278769	0.17045	0.83831	no
ARL5B	chr10:18948312-18966940	22782	20719.5	-0.136901	0.59975	0.99128	no
ARL5C	chr17:37313146-37322414	19.3548	15.4258	-0.327346	1	1	no
ARL6	chr3:97483364-97520086	2709.83	2769.79	0.0315756	0.9532	0.993245	no
ARL6IP1	chr16:18802990-18812857	214820	252743	0.234545	0.19885	0.858634	no
ARL6IP4	chr12:123464606-123467460	158583	167134	0.0757665	0.68025	0.992757	no
ARL6IP5	chr3:69134089-69155239	567214	509435	-0.154997	0.40235	0.946742	no
ARL6IP6	chr2:153574406-153617767	36095.8	35074	-0.041429	0.84815	0.992757	no
ARL8A	chr1:202102531-202113871	49580.6	56107.4	0.178415	0.3786	0.936329	no
ARL8B	chr3:5163929-5222601	113333	129856	0.196346	0.28785	0.901316	no
ARL9	chr4:57371374-57390058	0	0	0	1	1	no
ARMC1	chr8:66514690-66546452	47986.9	46773.2	-0.0369583	0.8597	0.992757	no
ARMC10	chr7:102715327-102789569	19131.1	17008.7	-0.169649	0.65735	0.992757	no
ARMC12	chr6:35704808-35716690	415.947	765.408	0.879829	0.23215	0.876742	no
ARMC2	chr6:109169618-109295675	4205.82	4408.72	0.0679729	0.8766	0.992757	no
ARMC2-AS1	chr6:109169618-109295675	69.8126	113.024	0.69507	0.7341	0.992757	no
ARMC3	chr10:23216952-23327452	0	15.4258	inf	1	1	no
ARMC4	chr10:28101092-28287984	0	0	0	1	1	no
ARMC5	chr16:31469593-31478488	27242.1	24586.1	-0.147996	0.5503	0.98783	no
ARMC6	chr19:19144386-19168987	55516	53806.4	-0.0451273	0.82505	0.992757	no
ARMC7	chr17:73106081-73127890	23496	32716	0.477581	0.1924	0.855985	no
ARMC8	chr3:137906089-138048728	55271	57132.6	0.0477919	0.81465	0.992757	no
ARMC9	chr2:232063259-232240590	841.759	1120.77	0.41301	0.5852	0.99128	no
ARMCX1	chrX:100805513-100809675	3400.89	1392.33	-1.28842	0.03155	0.529478	no
ARMCX2	chrX:100910267-100914876	2870.87	1490.48	-0.945709	0.09755	0.74045	no
ARMCX3	chrX:100878119-100882831	33540.5	36573.6	0.124897	0.58605	0.99128	no
ARMCX4	chrX:100673250-100790975	11088	6372.22	-0.799133	0.0327	0.538548	no
ARMCX5	chrX:101854095-101972661	13806.9	13235.2	-0.0610054	0.85395	0.992757	no
ARMCX5-GPRASP2,GPRASP2	chrX:101854095-101972661	1609.59	1698.07	0.0772037	0.9293	0.992757	no
ARMCX6	chrX:100870107-100872991	10598.9	10147.9	-0.0627362	0.85405	0.992757	no
ARMS2	chr10:124214178-124216868	0	36.0015	inf	1	1	no
ARNT	chr1:150782180-150849244	105247	119102	0.178412	0.339	0.924608	no
ARNT2	chr15:80696691-80890277	167.632	128.485	-0.383691	0.78285	0.992757	no
ARNTL	chr11:13299324-13408812	32674.2	31764.7	-0.0407282	0.8599	0.992757	no
ARNTL2-AS1	chr12:27485786-27599567	23.2148	46.1857	0.992402	1	1	no
ARPC1A	chr7:98923495-98963885	41058.5	42125.8	0.0370205	0.8578	0.992757	no
ARPC1B	chr7:98972297-99006305	498902	493325	-0.0162197	0.9335	0.992757	no
ARPC2	chr2:219081816-219119071	699318	722903	0.0478528	0.8012	0.992757	no
ARPC3	chr12:110872694-110888216	134431	136757	0.0247527	0.8871	0.992757	no
ARPC4	chr3:9821647-9878040	264098	268395	0.0232873	0.92905	0.992757	no
ARPC4-TTLL3	chr3:9821647-9878040	29985.3	45991.8	0.617125	0.47195	0.966864	no
ARPC5	chr1:183595327-183605076	224756	249288	0.149455	0.4048	0.947096	no
ARPC5L	chr9:127631483-127639696	76571	75942.7	-0.0118873	0.9473	0.992757	no
ARPP19	chr15:52839431-52861213	253977	301212	0.246079	0.1802	0.842733	no
ARPP21	chr3:35680665-35835988	270.968	504.021	0.895363	0.636	0.992757	no
ARR3	chrX:69488184-69501690	135.653	72.003	-0.913788	1	1	no
ARRB1	chr11:74971165-75062875	72265.9	57963.5	-0.31817	0.1276	0.792989	no
ARRB2	chr17:4613788-4624795	143336	147855	0.0447763	0.79595	0.992757	no
ARRDC1	chr9:140500095-140513308	53073	49151.1	-0.110753	0.60445	0.992757	no
ARRDC2	chr19:18111940-18124911	86546.4	61505.5	-0.492757	0.0248	0.483455	no
ARRDC3	chr5:90664540-90716532	229292	178165	-0.363973	0.1299	0.796158	no
ARRDC3-AS1	chr5:90664540-90716532	1315.06	1357.11	0.0454051	0.977	0.995735	no
ARRDC4	chr15:98503932-98517068	1607.71	2420.48	0.590283	0.335	0.924608	no
ARRDC5	chr19:4890448-4902879	8925.76	6633.91	-0.428116	0.2639	0.891626	no
ARSA	chr22:51061181-51066601	123252	100480	-0.294705	0.137	0.809599	no
ARSB	chr5:78073036-78282357	49116.1	46599.1	-0.0758922	0.7106	0.992757	no
ARSD	chrX:2822010-2847416	7048.53	4280.4	-0.719577	0.0889	0.724058	no
ARSE	chrX:2852672-2886351	292.915	241.569	-0.278049	0.79405	0.992757	no
ARSF	chrX:2958274-3030770	0	0	0	1	1	no
ARSG	chr17:66255322-66597095	6728.99	11484.2	0.771195	0.6164	0.992757	no
ARSH	chrX:2924653-2951426	0	0	0	1	1	no
ARSI	chr5:149675908-149682525	11.5794	61.6678	2.41296	1	1	no
ARSJ	chr4:114821439-114900878	0	0	0	1	1	no
ARSK	chr5:94890824-94940806	7636.86	8427.02	0.142044	0.67655	0.992757	no
ART1	chr11:3666360-3685646	0	0	0	1	1	no
ART3	chr4:76932332-77033955	88.8292	51.356	-0.790501	1	1	no
ART4	chr12:14982244-14996413	0	0	0	1	1	no
ART5	chr11:3659735-3663546	38.7096	77.1291	0.994582	1	1	no
ARTN	chr1:44398991-44402912	34.7381	51.3918	0.565018	0.5748	0.99095	no
ARV1	chr1:231114822-231136479	13188.7	15575.6	0.239986	0.4311	0.953331	no
ARVCF	chr22:19863040-20004309	798.399	868.294	0.121073	0.94305	0.992757	no
ARX	chrX:25021812-25034065	80.0119	478.106	2.57904	0.0858	0.721498	no
AS3MT	chr10:104613966-104661655	1877.41	0.691276	-11.4072	0.4028	0.946742	no
ASAH1	chr8:17913924-17942507	108437	105283	-0.0425871	0.82165	0.992757	no
ASAH2	chr10:51946999-52008370	0	15.3903	inf	0.1182	0.779141	no
ASAH2B	chr10:52499687-52514569	11.5794	66.8531	2.52944	0.22585	0.875109	no
ASAP1	chr8:131064350-131455906	33525.1	42387.2	0.338387	0.14515	0.813763	no
ASAP1-IT1	chr8:131064350-131455906	12.9595	0	-inf	1	1	no
ASAP1-IT2	chr8:131064350-131455906	219.3	159.29	-0.46125	0.8215	0.992757	no
ASAP2	chr2:9346893-9545812	1408.09	981.073	-0.521311	0.458	0.961189	no
ASAP3	chr1:23755055-23810750	530.696	868.487	0.710619	0.3181	0.919785	no
ASB1	chr2:239335625-239360891	45291.4	49842.3	0.138135	0.5065	0.975023	no
ASB10	chr7:150872784-150884919	0	0	0	1	1	no
ASB11	chrX:15299830-15333746	12.9595	0	-inf	1	1	no
ASB12	chrX:63444071-63450511	152.248	169.506	0.154913	0.88575	0.992757	no
ASB13	chr10:5680819-5708558	13059.8	15652.5	0.26126	0.3905	0.940909	no
ASB14	chr3:57261764-57326710	1285.87	1678.54	0.384465	0.7866	0.992757	no
ASB15	chr7:123241920-123277934	19.3548	0	-inf	1	1	no
ASB16	chr17:42248073-42264085	4269.25	3212.84	-0.410134	0.5712	0.99095	no
ASB16-AS1	chr17:42248073-42264085	22975.2	18292	-0.328859	0.2555	0.888509	no
ASB17	chr1:76384557-76398116	0	0	0	1	1	no
ASB18	chr2:237103514-237172988	0	0	0	1	1	no
ASB2	chr14:94400498-94443076	4792.57	9936.92	1.052	0.026	0.491799	no
ASB3	chr2:53897116-54087170	25954.9	28824.1	0.151267	0.68785	0.992757	no
ASB4	chr7:95115212-95169543	0	30.8516	inf	1	1	no
ASB5	chr4:177134825-177190373	12.9595	144.03	3.47429	1	1	no
ASB6	chr9:132371162-132404448	50418.3	50053.7	-0.0104689	0.96445	0.994774	no
ASB7	chr15:101142754-101191904	43350.7	54712.8	0.335821	0.1282	0.793359	no
ASB8	chr12:48541571-48551377	36248.8	41838.5	0.206896	0.35815	0.929895	no
ASB9	chrX:15262108-15288589	1542.61	4776.54	1.63059	0.0204	0.437559	no
ASB9P1	chr15:93338713-93340338	74.9967	61.6323	-0.283141	0.8411	0.992757	no
ASCC1	chr10:73855789-73995618	25579.3	31992	0.322736	0.4169	0.949644	no
ASCC2	chr22:30184596-30234293	86072.3	81332.4	-0.0817174	0.6634	0.992757	no
ASCC3	chr6:100956070-101329248	110424	120575	0.126876	0.495	0.972358	no
ASCL1	chr12:103351451-103354294	2706.41	220.934	-3.61469	0.00275	0.120171	no
ASCL2	chr11:2289727-2292182	160.024	20.5757	-2.95928	0.2475	0.88748	no
ASCL3	chr11:8959118-8964580	139.288	15.3903	-3.17797	0.2604	0.888509	no
ASCL4	chr12:108168161-108170421	0	0	0	1	1	no
ASCL5	chr1:201083080-201084500	0	30.7806	inf	1	1	no
ASF1A	chr6:119134611-119256327	51800.6	78173.3	0.593708	0.0291	0.513306	no
ASF1B	chr19:14230320-14247440	24695.4	19229.6	-0.360914	0.1886	0.85069	no
ASGR1	chr17:7076750-7082883	555.065	714.572	0.364424	0.65775	0.992757	no
ASGR2	chr17:7004640-7018130	574.249	596.517	0.054885	0.9493	0.993134	no
ASH1L	chr1:155305051-155533735	103270	109716	0.0873488	0.63945	0.992757	no
ASH1L-AS1	chr1:155305051-155533735	3389.13	2676.73	-0.340443	0.7042	0.992757	no
ASH2L	chr8:37963010-37997598	54270.6	63363.9	0.22349	0.2751	0.896486	no
ASIC1	chr12:50451419-50477405	23129.4	33315.5	0.526467	0.0671	0.681695	no
ASIC2	chr17:31340105-32483825	154.839	663.405	2.09912	0.4122	0.948515	no
ASIC3	chr7:150745378-150749843	1822.8	1449.16	-0.330933	0.57755	0.991037	no
ASIC4	chr2:220378891-220403494	23.1588	46.2419	0.997644	1	1	no
ASIC5	chr4:156750880-156787425	0	41.1513	inf	1	1	no
ASIP	chr20:32848170-32857148	61.8684	149.12	1.2692	0.33385	0.924608	no
ASL	chr7:65540775-65558329	23208	21799.3	-0.0903383	0.7299	0.992757	no
ASMT	chrY:1660485-1711974	0	0	0	1	1	no
ASMTL	chrY:1469423-1522655	0	0	0	1	1	no
ASMTL-AS1	chrY:1469423-1522655	0	15.3903	inf	0.09545	0.736065	no
ASNA1	chr19:12848305-12859137	77301.8	86451.7	0.161392	0.3906	0.94094	no
ASNS	chr7:97481428-97501854	46759.6	33296.9	-0.489877	0.03735	0.575925	no
ASNSD1	chr2:190526124-190535557	58080.3	54722.4	-0.0859169	0.6614	0.992757	no
ASPA	chr17:3377403-3402700	0	0	0	1	1	no
ASPDH	chr19:51014856-51017947	193.718	138.821	-0.480738	0.7253	0.992757	no
ASPG	chr14:104552022-104579046	0	0	0	1	1	no
ASPH	chr8:62200524-62627199	9769.46	7733.26	-0.337201	0.36165	0.930355	no
ASPHD1	chr16:29912146-29917377	589.47	256.935	-1.19801	0.14435	0.813763	no
ASPHD2	chr22:26825279-26840978	37246	34245.1	-0.121189	0.59485	0.99128	no
ASPM	chr1:197053256-197115824	41530.7	54064.7	0.380509	0.1148	0.772769	no
ASPN	chr9:95059639-95432547	38.7192	30.852	-0.327687	1	1	no
ASPRV1	chr2:70187223-70314147	1689.57	2128.21	0.332984	0.67155	0.992757	no
ASPSCR1	chr17:79935425-79975282	29888	32952	0.1408	0.54695	0.987708	no
ASRGL1	chr11:62104773-62160887	798.94	549.777	-0.53924	0.46995	0.965681	no
ASS1	chr9:133320093-133376661	177.83	92.5076	-0.942853	0.72485	0.992757	no
ASTE1	chr3:130569368-131100319	12532.7	15486.4	0.305303	0.6235	0.992757	no
ASTL	chr2:96789588-96804175	414.736	405.819	-0.0313561	0.9694	0.995013	no
ASTN2	chr9:119187503-120177317	3103.16	3967.98	0.354666	0.6737	0.992757	no
ASUN	chr12:27058111-27091254	51386.9	49830.3	-0.0443787	0.8317	0.992757	no
ASXL1	chr20:30946146-31027122	274811	327473	0.252938	0.16905	0.83831	no
ASXL2	chr2:25962252-26101312	60683.3	92121.4	0.602235	0.00805	0.251267	no
ASXL3	chr18:31158540-31327399	11.5794	0	-inf	1	1	no
ASZ1	chr7:117003275-117067577	0	0	0	1	1	no
ATAD1	chr10:89512874-89577917	51393	69708.5	0.439762	0.0433	0.60597	no
ATAD2	chr8:124332090-124408705	61276.9	56997.2	-0.104453	0.60845	0.992757	no
ATAD2B	chr2:23971533-24149936	20903.1	26802.4	0.358645	0.17175	0.83831	no
ATAD3A	chr1:1447522-1470067	18326.1	15548	-0.237163	0.4174	0.950218	no
ATAD3B	chr1:1407163-1431582	17724.2	10667.6	-0.732493	0.0213	0.448642	no
ATAD3C	chr1:1385068-1405538	2005.38	2616.6	0.383819	0.47925	0.969278	no
ATAD5	chr17:29159022-29222295	15489.4	18701.1	0.271841	0.34035	0.924608	no
ATAT1	chr6_ssto_hap7:1926891-1946878	8362.66	7081.07	-0.239995	0.51135	0.978913	no
ATCAY	chr19:3880617-3928080	59.277	0	-inf	0.01655	0.389103	no
ATE1	chr10:123499935-123711480	52684.2	60969.8	0.210725	0.3058	0.909052	no
ATE1-AS1	chr10:123499935-123711480	355.075	161.815	-1.13378	0.5198	0.981106	no
ATF1	chr12:51157788-51214943	33227.1	30688.3	-0.114673	0.6199	0.992757	no
ATF2	chr2:175936977-176032934	67137.8	73541.2	0.131427	0.50565	0.974898	no
ATF3	chr1:212738675-212794119	8579.72	5293.06	-0.696828	0.0831	0.71656	no
ATF4	chr22:39916563-39918691	282159	305885	0.116481	0.51435	0.979856	no
ATF5	chr19:50392912-50437193	50664.4	26161.2	-0.953543	0.09315	0.730009	no
ATF6	chr1:161736033-161933860	96796.7	88341.9	-0.13186	0.47715	0.969278	no
ATF6B	chr6_mcf_hap5:3462872-3475845	179892	177186	-0.0218702	0.90165	0.992757	no
ATF7	chr12:53901639-54020199	57694.3	66391	0.202559	0.3262	0.922387	no
ATF7IP	chr12:14518565-14655869	95353.4	98904.3	0.052749	0.7795	0.992757	no
ATF7IP2	chr16:10479911-10577495	19555.5	18186.4	-0.104716	0.7059	0.992757	no
ATG10	chr5:81267843-81551216	8146.4	6330.86	-0.363761	0.3282	0.923361	no
ATG101	chr12:52463757-52471279	34691	31501	-0.139164	0.5415	0.987338	no
ATG12	chr5:115163893-115177548	52284.7	64520.5	0.30337	0.15155	0.82233	no
ATG13	chr11:46638825-46697568	128761	138929	0.109657	0.54425	0.987338	no
ATG14	chr14:55833108-55878576	70729.9	78032.9	0.141762	0.4539	0.959961	no
ATG16L1	chr2:234160216-234204320	51335.5	48873.8	-0.0708958	0.73475	0.992757	no
ATG16L2	chr11:72525450-72540680	51070.8	36078.9	-0.501344	0.03135	0.527988	no
ATG2A	chr11:64662003-64684722	47448.9	55716.9	0.23174	0.26765	0.893836	no
ATG2B	chr14:96747594-96829678	104984	148590	0.501172	0.01445	0.359866	no
ATG3	chr3:112251353-112280810	78463.5	76628.7	-0.0341363	0.8567	0.992757	no
ATG4A	chrX:107334898-107397901	22765.4	25817	0.181482	0.47495	0.9681	no
ATG4B	chr2:242577026-242613271	91319.2	82826.8	-0.140821	0.4608	0.962399	no
ATG4C	chr1:63249776-63330941	14043.3	13190.3	-0.0904117	0.7662	0.992757	no
ATG4D	chr19:10654569-10676702	22022	20602	-0.0961612	0.8089	0.992757	no
ATG5	chr6:106632351-106773695	39991.3	42695	0.0943809	0.65785	0.992757	no
ATG7	chr3:11314009-11762242	22651.8	23957	0.0808187	0.81275	0.992757	no
ATG9A	chr2:220084101-220094410	70508.9	72710.2	0.0443516	0.82145	0.992757	no
ATG9B	chr7:150688143-150721586	9892.41	15249.5	0.624365	0.2162	0.871503	no
ATIC	chr2:216176678-216214496	156740	128649	-0.284931	0.13105	0.796557	no
ATL1	chr14:50999799-51099784	1742.15	1942.42	0.156987	0.78085	0.992757	no
ATL2	chr2:38522028-38604432	61647.9	65960.5	0.097549	0.6263	0.992757	no
ATL3	chr11:63391553-63439446	111864	140346	0.327244	0.08435	0.71656	no
ATM	chr11:108093558-108239826	269960	317211	0.232696	0.21325	0.869647	no
ATMIN	chr16:81069457-81080951	115611	116446	0.0103922	0.9559	0.993811	no
ATN1	chr12:7033625-7051484	87306.2	77460.5	-0.172622	0.36565	0.932635	no
ATOH1	chr4:94750077-94751142	0	0	0	1	1	no
ATOH7	chr10:69990351-69991870	0	0	0	1	1	no
ATOH8	chr2:85980908-86018506	126.497	113.131	-0.161115	0.75725	0.992757	no
ATOX1	chr5:151122382-151138210	25935.4	16149.5	-0.683438	0.01795	0.403493	no
ATP10A	chr15:25923859-26108349	32603.2	28675.3	-0.185208	0.44555	0.958709	no
ATP10B	chr5:159990126-160279219	206.34	303.142	0.554968	0.56975	0.99087	no
ATP10D	chr4:47487409-47595503	15658.6	11458.4	-0.450546	0.15615	0.829171	no
ATP11A	chr13:113344642-113541482	90092.6	109506	0.281527	0.14645	0.814899	no
ATP11A-AS1	chr13:113344642-113541482	288.069	292.949	0.024236	0.9571	0.993944	no
ATP11AUN	chr13:113301357-113338811	42.5136	133.659	1.65256	1	1	no
ATP11B	chr3:182511290-182639421	152343	166140	0.125075	0.48295	0.970085	no
ATP11C	chrX:138808504-138914447	24692.2	24550.7	-0.00829209	0.97295	0.995304	no
ATP12A	chr13:25254548-25285923	1959.57	2071.26	0.0799706	0.89685	0.992757	no
ATP13A1	chr19:19756009-19774503	222208	262789	0.241991	0.19635	0.856881	no
ATP13A2	chr1:17312452-17338467	78016.1	59748.2	-0.384878	0.0642	0.671375	no
ATP13A3	chr3:194123402-194188968	179716	224999	0.3242	0.08275	0.71656	no
ATP13A4	chr3:193119865-193272696	812.371	992.012	0.288218	0.67155	0.992757	no
ATP13A5	chr3:192992830-193096514	38.7096	0	-inf	1	1	no
ATP1A1	chr1:116915794-116961244	514349	495908	-0.0526744	0.7801	0.992757	no
ATP1A1-AS1	chr1:116915794-116961244	1968.96	2285.26	0.214925	0.84225	0.992757	no
ATP1A2	chr1:160085519-160113374	774.193	4607.54	2.57323	0.00925	0.27361	no
ATP1A3	chr19:42470733-42498428	6633.55	9608.15	0.534476	0.17285	0.83831	no
ATP1A4	chr1:160121351-160156767	760.939	621.792	-0.291348	0.7973	0.992757	no
ATP1B1	chr1:169075946-169396670	31234	49555.3	0.665922	0.1621	0.831652	no
ATP1B2	chr17:7554253-7561089	262.32	930.735	1.82704	0.09265	0.729445	no
ATP1B3	chr3:141595469-141645382	106482	87469.4	-0.283758	0.13815	0.810549	no
ATP1B4	chrX:119495939-119517104	32.3143	15.3903	-1.07015	1	1	no
ATP2A1	chr16:28889808-28936532	639.445	822.166	0.362609	0.82745	0.992757	no
ATP2A2	chr12:110719031-110788897	287278	251549	-0.191609	0.29615	0.906515	no
ATP2A3	chr17:3827162-3867758	433474	487949	0.170786	0.3573	0.929637	no
ATP2B1	chr12:89981825-90049844	42408.2	58094.8	0.454064	0.04945	0.629098	no
ATP2B2	chr3:10365706-10547268	2063.53	2874.42	0.478158	0.42965	0.952751	no
ATP2B3	chrX:152801579-152848387	32.3143	138.856	2.10335	1	1	no
ATP2B4	chr1:203595914-203713209	300896	353413	0.232088	0.2205	0.87358	no
ATP2C1	chr3:130569368-131100319	151455	123752	-0.291435	0.15465	0.82628	no
ATP2C2	chr16:84402128-84497793	148.444	118.304	-0.327423	0.8108	0.992757	no
ATP4A	chr19:36041094-36054560	0	46.2775	inf	1	1	no
ATP4B	chr13:114303121-114312513	0	0	0	1	1	no
ATP5A1	chr18:43664109-43684199	307718	358993	0.222346	0.226	0.875109	no
ATP5B	chr12:57031958-57039852	436555	441359	0.01579	0.92725	0.992757	no
ATP5C1	chr10:7830092-7849762	97737.8	94718.1	-0.0452766	0.80755	0.992757	no
ATP5D	chr19:1241748-1244824	73630.2	83957.3	0.189357	0.3314	0.924608	no
ATP5E	chr20:57603732-57617901	130054	103580	-0.328365	0.21045	0.867583	no
ATP5EP2	chr13:28519342-28519710	16266	17183.2	0.0791431	0.7776	0.992757	no
ATP5F1	chr1:111982511-112004525	67794.7	61008.6	-0.15216	0.55205	0.98783	no
ATP5G1	chr17:46970147-46973232	15141.7	10790.5	-0.488761	0.1336	0.802531	no
ATP5G2	chr12:54058943-54070512	129640	136872	0.0783237	0.6601	0.992757	no
ATP5G3	chr2:176040985-176046490	103648	101780	-0.0262327	0.8912	0.992757	no
ATP5H	chr17:73028661-73061984	33073.2	29480.7	-0.165889	0.6566	0.992757	no
ATP5I	chr4:666224-668127	50397.3	41957	-0.264438	0.2232	0.874809	no
ATP5J	chr21:27096790-27144771	40113.9	35863.6	-0.161583	0.59165	0.99128	no
ATP5J2	chr7:99006600-99063824	36685.8	34827.9	-0.0749777	0.8528	0.992757	no
ATP5J2-PTCD1	chr7:99006600-99063824	6603.64	10752.6	0.703357	0.5851	0.99128	no
ATP5L	chr11:118230295-118289530	217517	211802	-0.0384114	0.86625	0.992757	no
ATP5L2	chr22:43013845-43045405	99.4047	15.4457	-2.68611	0.28705	0.90116	no
ATP5O	chr21:35275756-35288158	107708	114209	0.0845467	0.6399	0.992757	no
ATP5S	chr14:50779046-50792946	6265.33	6758.06	0.109219	0.7812	0.992757	no
ATP5SL	chr19:41937222-41945843	49903.4	54971.8	0.139552	0.4931	0.971231	no
ATP6AP1	chrX:153656977-153664863	143003	157700	0.141134	0.4334	0.953655	no
ATP6AP1L	chr5:81601165-81614147	1292.27	1438.12	0.154274	0.8227	0.992757	no
ATP6AP2	chrX:40440215-40465888	87401.5	86169.4	-0.0204821	0.91125	0.992757	no
ATP6V0A1	chr17:40610861-40674597	85919.3	122269	0.509005	0.01825	0.409115	no
ATP6V0A2	chr12:124196864-124246301	72676.5	76792.2	0.0794706	0.6795	0.992757	no
ATP6V0A4	chr7:138391038-138490769	96.6065	154.087	0.673555	0.6869	0.992757	no
ATP6V0B	chr1:44440601-44443972	68841.7	61297.5	-0.167454	0.40175	0.946742	no
ATP6V0C	chr16:2563726-2570224	150815	140914	-0.0979701	0.5925	0.99128	no
ATP6V0CP3	chr6:42695313-42695932	110.071	15.4258	-2.83502	0.27605	0.896486	no
ATP6V0D1	chr16:67471916-67515089	95046.9	99009.1	0.0589214	0.7511	0.992757	no
ATP6V0D2	chr8:87111138-87166454	0	0	0	1	1	no
ATP6V0E1	chr5:172410762-172461900	184317	171253	-0.106062	0.5455	0.987501	no
ATP6V0E2	chr7:149564782-149577801	94993.4	105395	0.149902	0.42825	0.952751	no
ATP6V0E2-AS1	chr7:149564782-149577801	3524.05	2940.66	-0.261096	0.8597	0.992757	no
ATP6V1A	chr3:113465865-113530905	73810	87661.7	0.248129	0.2139	0.869647	no
ATP6V1B1	chr2:71162997-71192561	0	20.5757	inf	1	1	no
ATP6V1B2	chr8:20054703-20079207	159046	201230	0.339402	0.0778	0.706118	no
ATP6V1C1	chr8:104033247-104085285	87807.4	119209	0.441074	0.0305	0.520087	no
ATP6V1C2	chr2:10861774-10978103	3106.28	1416.09	-1.13328	0.64055	0.992757	no
ATP6V1D	chr14:67804580-67826720	39728.9	40390.2	0.0238153	0.9087	0.992757	no
ATP6V1E1	chr22:18074902-18111588	98616.9	99125.9	0.00742709	0.968	0.995013	no
ATP6V1E2	chr2:46738985-46747096	2552.73	1279.91	-0.996005	0.1219	0.784144	no
ATP6V1F	chr7:128502856-128505903	65677.2	63395.2	-0.0510186	0.79445	0.992757	no
ATP6V1G1	chr9:117349993-117361152	180436	196670	0.124293	0.48955	0.970957	no
ATP6V1G2	chr6_ssto_hap7:2827543-2845430	2523.02	1943.7	-0.376346	0.7826	0.992757	no
ATP6V1G2-DDX39B	chr6_ssto_hap7:2827543-2845430	715.122	142.964	-2.32254	0.59925	0.99128	no
ATP6V1G3	chr1:198492351-198510075	47.6976	51.4273	0.108617	1	1	no
ATP6V1H	chr8:54628102-54755871	41840	49315.6	0.237161	0.26815	0.893836	no
ATP7A	chrX:77166152-77305892	33452.4	56363.6	0.752654	0.0045	0.172293	no
ATP7B	chr13:52506805-52585630	8676.37	5713.7	-0.602667	0.12785	0.792989	no
ATP8A1	chr4:42410391-42659122	64885.8	70167.9	0.112909	0.55535	0.988095	no
ATP8A2	chr13:25946208-26595420	459.842	534.458	0.216939	0.7631	0.992757	no
ATP8B1	chr18:55297533-55470327	930.598	1265.13	0.443061	0.70465	0.992757	no
ATP8B2	chr1:154298035-154323780	422904	471670	0.157448	0.40645	0.947283	no
ATP8B3	chr19:1782073-1812275	6581.66	6604.61	0.00502085	0.98935	0.996805	no
ATP8B4	chr15:50150434-50411419	7384.44	4377.2	-0.754479	0.08405	0.71656	no
ATP8B5P	chr9:35406751-35483026	920.757	832.817	-0.144821	0.8418	0.992757	no
ATP9A	chr20:50213313-50384908	2357.04	1444.29	-0.706619	0.2267	0.876167	no
ATP9B	chr18:76829396-77138282	24779.1	27891.8	0.170718	0.4877	0.970957	no
ATPAF1	chr1:47100710-47134099	53267.2	44074.2	-0.273313	0.204	0.861665	no
ATPAF2	chr17:17921333-17942480	15127.5	17759.8	0.231441	0.425	0.951821	no
ATPIF1	chr1:28562601-28564616	89877.4	100230	0.157282	0.39375	0.942534	no
ATR	chr3:142168076-142297668	60075.4	63460.3	0.0790798	0.6811	0.992757	no
ATRAID	chr2:27422454-27440046	63709.4	60233.6	-0.0809369	0.73335	0.992757	no
ATRIP	chr3:48488113-48509044	14000.5	12898.6	-0.118267	0.78795	0.992757	no
ATRN	chr20:3451664-3631769	40511.6	54132	0.418147	0.067	0.681695	no
ATRNL1	chr10:116853123-117708509	10139.8	15475.2	0.609929	0.08935	0.7252	no
ATRX	chrX:76760355-77041755	151176	196586	0.378928	0.05365	0.641724	no
ATXN1	chr6:16299342-16761721	143528	121605	-0.239125	0.2012	0.860403	no
ATXN10	chr22:46067677-46241187	83577.5	87413.9	0.0647485	0.7243	0.992757	no
ATXN1L	chr16:71879893-71891236	78402.2	113567	0.534577	0.01445	0.359866	no
ATXN2	chr12:111890017-112037480	39095.7	43729.3	0.161591	0.45555	0.960987	no
ATXN2L	chr16:28834368-28848558	253374	214976	-0.237094	0.20475	0.861864	no
ATXN3	chr14:92524895-92572965	34715.8	37046.8	0.093759	0.6744	0.992757	no
ATXN3L	chrX:13328770-13338518	0	0	0	1	1	no
ATXN7	chr3:63850232-63989136	78766.8	88637.7	0.170333	0.374	0.936329	no
ATXN7L1	chr7:105245220-105517031	38121.1	47935.7	0.330511	0.1421	0.812807	no
ATXN7L2	chr1:110026560-110035420	8589.62	6624.63	-0.374755	0.3142	0.917135	no
ATXN7L3	chr17:42269172-42275529	109043	108555	-0.00647379	0.9702	0.995013	no
ATXN7L3B	chr12:74931550-74935232	88900.6	95813.8	0.108041	0.55995	0.989849	no
ATXN8OS	chr13:70274724-70713885	0	77.1291	inf	1	1	no
AUH	chr9:93976096-94124206	29830.4	21358.8	-0.481952	0.058	0.657748	no
AUNIP	chr1:26146396-26185949	1722.46	1454.68	-0.243766	0.89845	0.992757	no
AUP1	chr2:74753774-74784678	132298	116951	-0.177894	0.5454	0.987501	no
AURKA	chr20:54944444-54967351	25367.1	21038.4	-0.269934	0.32895	0.923361	no
AURKAIP1	chr1:1309109-1310818	58525.2	56025	-0.0629856	0.75095	0.992757	no
AURKAPS1	chr1:220321609-220445843	1298.16	873.85	-0.571014	0.80685	0.992757	no
AURKB	chr17:8108048-8113944	19642.3	18238.9	-0.106944	0.701	0.992757	no
AURKC	chr19:57742376-57746916	307.761	411.205	0.418049	0.6176	0.992757	no
AUTS2	chr7:69063904-70258054	5275.88	4480.44	-0.235772	0.58265	0.99128	no
AVEN	chr15:34158427-34357287	15640.3	13550.2	-0.206951	0.4823	0.969593	no
AVIL	chr12:58176527-58209852	946.851	448.673	-1.07747	0.6818	0.992757	no
AVL9	chr7:32535175-32758780	22389.5	31484.6	0.491824	0.0729	0.697788	no
AVP	chr20:3063201-3065370	0	20.5757	inf	1	1	no
AVPI1	chr10:99437180-99447015	1229.02	1228.05	-0.00113892	0.9894	0.996805	no
AVPR1A	chr12:63536538-63546590	0	46.2775	inf	1	1	no
AVPR1B	chr1:206224282-206231482	0	61.727	inf	1	1	no
AVPR2	chrX:153167984-153172620	1168.03	2337.26	1.00074	0.116	0.773386	no
AWAT1	chrX:69454504-69460511	0	30.8516	inf	1	1	no
AWAT2	chrX:69260391-69269788	19.3548	0	-inf	1	1	no
AXDND1	chr1:179334854-179545084	12.9595	51.4273	1.98853	1	1	no
AXIN1	chr16:337439-402676	52020.5	57769.9	0.151236	0.4678	0.965154	no
AXIN2	chr17:63524682-63557740	2006.69	1449.34	-0.46942	0.4181	0.950528	no
AXL	chr19:41725103-41767672	522.581	385.598	-0.438557	0.6102	0.992757	no
AZGP1	chr7:99564349-99573735	154.839	56.5772	-1.45247	1	1	no
AZGP1P1	chr7:99578384-99581860	0	0	0	1	1	no
AZI2	chr3:28363843-28390618	32826.6	37607.7	0.19616	0.39	0.940463	no
AZIN1	chr8:103838535-103876397	125366	136837	0.126313	0.4893	0.970957	no
AZU1	chr19:827830-832017	50.4578	72.003	0.512979	1	1	no
B2M	chr15:45003684-45010357	11699900	11170000	-0.0668714	0.81675	0.992757	no
B3GALNT1	chr3:160801670-160823160	4870.16	2286.76	-1.09066	0.03885	0.581402	no
B3GALNT2	chr1:235530674-235667781	17151.5	20256.9	0.240081	0.48905	0.970957	no
B3GALT1	chr2:168675181-168727366	0	36.0015	inf	1	1	no
B3GALT2	chr1:193091087-193223942	3139.43	4240.69	0.433795	0.73175	0.992757	no
B3GALT4	chr6_qbl_hap6:4477155-4478841	15046.2	16707.5	0.151098	0.59875	0.99128	no
B3GALT5	chr21:40984866-41034816	0	0	0	1	1	no
B3GALT6	chr1:1167628-1170420	27861.2	24821.1	-0.16669	0.49965	0.973465	no
B3GALTL	chr13:31774111-31906411	10872.5	7887.85	-0.462979	0.1933	0.855985	no
B3GAT1	chr11:134248397-134281812	1205.1	806.736	-0.57898	0.5923	0.99128	no
B3GAT2	chr6:71377473-71666788	0	0	0	1	1	no
B3GAT3	chr11:62382767-62389647	45830.1	44946.6	-0.0280844	0.8938	0.992757	no
B3GNT1	chr11:66112842-66115161	12453.4	13922.2	0.160848	0.6008	0.991636	no
B3GNT2	chr2:62423261-62451866	42151.9	41790.7	-0.0124157	0.95015	0.993134	no
B3GNT3	chr19:17905918-17924385	172.983	113.06	-0.61355	0.6146	0.992757	no
B3GNT4	chr12:122688227-122692084	265.954	15.4258	-4.10776	0.15815	0.831652	no
B3GNT5	chr3:182895791-183146057	786.455	657.687	-0.257962	0.8336	0.992757	no
B3GNT6	chr11:76745384-76753005	0	0	0	1	1	no
B3GNT7	chr2:232260334-232265875	181.971	375.322	1.04442	0.33335	0.924608	no
B3GNT8	chr19:41931263-41934635	1643.96	884.173	-0.894772	0.1425	0.812807	no
B3GNT9	chr16:67143914-67184902	23787.9	18684.1	-0.348417	0.27805	0.896486	no
B3GNTL1	chr17:80901666-81009686	6507.86	3442.53	-0.918714	0.03855	0.579778	no
B4GALNT1	chr12:58012187-58027022	3077.2	737.686	-2.06054	0.0396	0.586732	no
B4GALNT2	chr17:47209821-47247351	0	0	0	1	1	no
B4GALNT3	chr12:569542-671058	2638.21	3563.09	0.433568	0.458	0.961189	no
B4GALNT4	chr11:369794-382117	100.578	46.2419	-1.12104	1	1	no
B4GALT1	chr9:33110638-33179981	84224.8	98047	0.219229	0.2476	0.887644	no
B4GALT1-AS1	chr9:33110638-33179981	360.639	251.779	-0.518396	0.7142	0.992757	no
B4GALT2	chr1:44444873-44456843	9793.92	5903.62	-0.730288	0.0685	0.68745	no
B4GALT3	chr1:161141099-161147758	117974	116455	-0.0186962	0.9141	0.992757	no
B4GALT4	chr3:118930588-118959752	17857.6	19720.6	0.143167	0.60205	0.992417	no
B4GALT5	chr20:48249482-48330421	98828.9	129594	0.390997	0.06015	0.658876	no
B4GALT6	chr18:29202208-29264686	544.868	626.954	0.202453	0.7845	0.992757	no
B4GALT7	chr5:177027118-177037346	15787.2	13156.6	-0.262972	0.3894	0.940279	no
B9D1	chr17:19240866-19290532	422.868	322.113	-0.392639	0.80075	0.992757	no
B9D2	chr19:41860321-41889987	5488.01	3990.51	-0.459709	0.3513	0.925506	no
BAALC	chr8:104145190-104242533	81.2232	46.2064	-0.813798	1	1	no
BAALC-AS1	chr8:104145190-104242533	19.3548	30.8516	0.672654	1	1	no
BAALCOS	chr8:104145190-104242533	0	0	0	1	1	no
BAAT	chr9:104122698-104147287	25.919	220.993	3.09192	0.24	0.881122	no
BABAM1	chr19:17378184-17390162	100999	102065	0.0151458	0.9363	0.992757	no
BACE1	chr11:117103340-117186972	7392.73	8655.43	0.227497	0.6605	0.992757	no
BACE1-AS	chr11:117103340-117186972	1113.78	1389.09	0.318671	0.8108	0.992757	no
BACE2	chr21:42539727-42654461	3889.02	2317.87	-0.746604	0.15915	0.831652	no
BACH1	chr21:30671219-30734217	46681.1	61597.5	0.400034	0.0698	0.68745	no
BACH1-IT2	chr21:30744820-30746300	83.8159	82.2434	-0.0273227	0.9045	0.992757	no
BACH2	chr6:90636246-91006627	9402.61	6717.17	-0.485208	0.2022	0.861052	no
BAD	chr11:64037299-64056972	23007.1	20009.9	-0.201364	0.4908	0.970957	no
BAG1	chr9:33252469-33264759	61497.5	60088.3	-0.0334436	0.85825	0.992757	no
BAG2	chr6:57037103-57050012	27543.4	23678.5	-0.21813	0.3854	0.93892	no
BAG3	chr10:121410881-121437329	39268	41753.8	0.0885519	0.67475	0.992757	no
BAG4	chr8:38020838-38070819	24870	24049.1	-0.0484261	0.88535	0.992757	no
BAG5	chr14:104022880-104029151	68075.1	66265.8	-0.0388634	0.841	0.992757	no
BAG6	chr6_ssto_hap7:2937601-2956785	244120	263985	0.112866	0.52895	0.984076	no
BAGE,BAGE5	chr21:11020841-11098937	0	0	0	1	1	no
BAGE2	chr21:11020841-11098937	0	0	0	1	1	no
BAGE4	chr21:11020841-11098937	0	0	0	1	1	no
BAGE5	chr21:11020841-11098937	0	0	0	1	1	no
BAHCC1	chr17:79373520-79433358	50.4578	282.625	2.48574	0.25395	0.888509	no
BAHD1	chr15:40733410-40760441	54772.9	59520.3	0.119919	0.5465	0.987501	no
BAI1	chr8:143545376-143626368	1971.07	2513.76	0.350868	0.5155	0.979856	no
BAI2	chr1:32192717-32229648	858.178	2195.66	1.35531	0.1282	0.793359	no
BAI3	chr6:69345631-70099403	42.5136	657.758	3.95156	0.10865	0.761575	no
BAIAP2	chr17:79008946-79156964	3515.12	2415.63	-0.541174	0.32775	0.923361	no
BAIAP2-AS1	chr17:79002932-79008519	1255.28	1172	-0.09904	0.8863	0.992757	no
BAIAP2L1	chr7:97910978-98030427	1893.38	2179.05	0.202734	0.8674	0.992757	no
BAIAP2L2	chr22:38480895-38506676	958.758	801.752	-0.25801	0.7223	0.992757	no
BAIAP3	chr16:1383605-1401873	540.31	237.278	-1.18721	0.40025	0.946313	no
BAK1	chr6:33540322-33548070	59261.7	59960.8	0.0169201	0.9302	0.992757	no
BAMBI	chr10:28966423-28971868	116.129	87.4288	-0.409547	1	1	no
BANCR	chr9:71911596-71921972	0	0	0	1	1	no
BANF1	chr11:65764015-65771617	42034.3	31647.4	-0.409482	0.1798	0.842733	no
BANF2	chr20:17674319-17716517	0	0	0	1	1	no
BANK1	chr4:102711763-102995969	24.5389	15.4258	-0.669721	1	1	no
BANP	chr16:87985037-88110924	22726.8	25695	0.177096	0.48165	0.969447	no
BAP1	chr3:52435019-52444121	108415	109642	0.0162414	0.9272	0.992757	no
BARD1	chr2:215590369-215674435	18968.1	20720.6	0.127491	0.6365	0.992757	no
BARHL1	chr9:135457992-135465640	25.919	0	-inf	1	1	no
BARHL2	chr1:91177578-91182794	0	0	0	1	1	no
BARX1	chr9:96713908-96717608	11.5794	30.7806	1.41046	1	1	no
BARX2	chr11:129245880-129322174	354.282	82.1724	-2.10817	0.0984	0.744107	no
BASP1	chr5:17130136-17276954	5084.98	10294.9	1.01761	0.03625	0.567905	no
BASP1P1	chr13:23471168-23472320	0	77.1291	inf	1	1	no
BATF	chr14:75988783-76013334	163819	141694	-0.209322	0.2577	0.888509	no
BATF2	chr11:64755416-64764517	273.225	20.5757	-3.73108	0.2199	0.87358	no
BAX	chr19:49458116-49465055	159910	207233	0.373996	0.0566	0.653172	no
BAZ1A	chr14:35221936-35344853	137261	131827	-0.0582768	0.74455	0.992757	no
BAZ1B	chr7:72854727-72936615	179154	172880	-0.0514293	0.77265	0.992757	no
BAZ2A	chr12:56915608-57030163	289283	327392	0.178538	0.3247	0.922387	no
BAZ2B	chr2:160549706-160568946	13984.3	26015.9	0.89559	0.01055	0.30119	no
BBC3	chr19:47724078-47736023	44220.9	78669.9	0.831083	0.00455	0.173397	no
BBIP1	chr10:112631552-112679124	14469.1	18210.1	0.33176	0.583	0.99128	no
BBOX1	chr11:27062508-27149354	0	0	0	1	1	no
BBS1	chr11:66278118-66301084	15989.6	21944.3	0.456714	0.1049	0.754608	no
BBS10	chr12:76738265-76742222	9128.99	12902.7	0.499144	0.1308	0.796557	no
BBS12	chr4:123653856-123666098	6136.52	8000.62	0.382692	0.3218	0.921983	no
BBS2	chr16:56518258-56554008	29450.3	35991.1	0.289356	0.22735	0.876167	no
BBS4	chr15:72978519-73030817	17467.5	22588.4	0.370908	0.1842	0.84479	no
BBS5	chr2:170336005-170363165	1773.56	1664.73	-0.0913527	0.87785	0.992757	no
BBS7	chr4:122745483-122791652	15856.1	16107.7	0.0227127	0.9344	0.992757	no
BBS9	chr7:33169151-33645680	17804.2	21616.7	0.279928	0.30435	0.908617	no
BBX	chr3:107241782-107530176	76053.2	83111.1	0.12803	0.50345	0.974702	no
BCAM	chr19:45312315-45324678	477.308	1022.92	1.09971	0.1751	0.838482	no
BCAN	chr1:156611739-156629324	423.048	333.958	-0.341157	0.82405	0.992757	no
BCAP29	chr7:107220421-107263762	33005.2	38604	0.226059	0.33	0.923448	no
BCAP31	chrX:152965946-152990201	131026	124344	-0.0755171	0.67825	0.992757	no
BCAR1	chr16:75262927-75301951	293.959	174.798	-0.749922	1	1	no
BCAR3	chr1:94027342-94312706	2069.06	1613.15	-0.359089	0.5769	0.99095	no
BCAR4	chr16:11913691-11922689	0	15.4258	inf	1	1	no
BCAS1	chr20:52560078-52687304	2077.15	328.737	-2.6596	0.08595	0.721548	no
BCAS2	chr1:115110180-115124265	36676	35133.9	-0.0619725	0.78185	0.992757	no
BCAS3	chr17:58755171-59470199	31653.4	38064.4	0.266082	0.25075	0.888509	no
BCAS4	chr20:49411430-49493714	4982.32	6139.79	0.301371	0.46285	0.963017	no
BCAT1	chr12:24962957-25102393	30628.8	16449.6	-0.896836	0.00435	0.168121	no
BCAT2	chr19:49298318-49314320	44926.2	41965.9	-0.0983382	0.646	0.992757	no
BCCIP	chr10:127512103-127569884	60759.8	54340.2	-0.161096	0.50135	0.973948	no
BCDIN3D	chr12:50222325-50236912	11623.6	14246.1	0.293509	0.3521	0.925662	no
BCDIN3D-AS1	chr12:50222325-50236912	1395.51	1248.73	-0.16033	0.90345	0.992757	no
BCHE	chr3:165490691-165555253	0	0	0	1	1	no
BCKDHA	chr19:41903693-41930910	38421.2	47948.1	0.319573	0.15395	0.824971	no
BCKDHB	chr6:80816343-81055987	28707.5	34647.8	0.271335	0.26285	0.889943	no
BCKDK	chr16:31119614-31124112	32849.2	32572.6	-0.0121995	0.9594	0.993974	no
BCL10	chr1:85731459-85743771	35357.6	43807.9	0.309173	0.1638	0.833341	no
BCL11A	chr2:60678301-60780633	348.387	1558.36	2.16127	0.4028	0.946742	no
BCL11B	chr14:99635624-99738050	311936	409645	0.393125	0.04455	0.609383	no
BCL2	chr18:60790578-60986613	316929	344235	0.119236	0.5152	0.979856	no
BCL2A1	chr15:80253231-80263643	5045.82	2244.84	-1.16848	0.01955	0.424888	no
BCL2L1	chr20:30252260-30310656	141782	163576	0.206288	0.2592	0.888509	no
BCL2L10	chr15:52401821-52404972	171.267	174.621	0.0279796	0.94675	0.992757	no
BCL2L11	chr2:111878490-111926022	115709	97082.2	-0.253219	0.2013	0.860542	no
BCL2L12	chr19:50162825-50177173	17223.1	15378.1	-0.163464	0.73755	0.992757	no
BCL2L13	chr22:18121349-18213621	75497.6	79194.3	0.0689658	0.71865	0.992757	no
BCL2L14	chr12:12223877-12252627	6654.58	4841.34	-0.458942	0.28085	0.89822	no
BCL2L15	chr1:114356432-114447741	2105.82	3057.07	0.537768	0.68445	0.992757	no
BCL2L2	chr14:23775970-23795394	3184.81	3819.34	0.262117	0.83885	0.992757	no
BCL2L2-PABPN1	chr14:23775970-23795394	52231.6	38124.8	-0.454193	0.1596	0.831652	no
BCL3	chr19:45251977-45263301	36246.4	26676.9	-0.442248	0.07005	0.68745	no
BCL6	chr3:187416046-187463513	34006.8	22841.5	-0.574165	0.0266	0.496463	no
BCL6B	chr17:6926368-6932961	472.095	251.714	-0.90729	0.4001	0.946313	no
BCL7A	chr12:122459860-122499950	3405.71	3571.85	0.0687183	0.8867	0.992757	no
BCL7B	chr7:72950682-72972065	91683.4	91537.8	-0.0022937	0.99055	0.996805	no
BCL7C	chr16:30845361-30906539	27995.2	24558.6	-0.18895	0.47305	0.966929	no
BCL9	chr1:147013270-147098020	58559.7	81932.8	0.484533	0.0296	0.514698	no
BCL9L	chr11:118754474-118781613	202840	186744	-0.119283	0.53095	0.985763	no
BCLAF1	chr6:136578000-136610989	240983	224211	-0.104073	0.56345	0.990411	no
BCMO1	chr16:81272295-81324747	12.9595	0	-inf	1	1	no
BCO2	chr11:112046207-112089649	1266.01	1469.64	0.215174	0.7277	0.992757	no
BCOR	chrX:39910498-40036582	110804	129736	0.227564	0.23395	0.877674	no
BCORL1	chrX:129139163-129192058	11523.9	11067.4	-0.0583052	0.85215	0.992757	no
BCORP1	chrY:21617316-21665039	3851.23	4588.36	0.252658	0.56455	0.990411	no
BCR	chr22:23522551-23660224	89315.2	109202	0.290016	0.1436	0.81284	no
BCRP2	chr22:21457304-21476575	0	15.4258	inf	0.08045	0.709459	no
BCRP3	chr22:25028881-25055114	319.256	123.336	-1.37213	0.408	0.947395	no
BCS1L	chr2:219524378-219528166	19053.8	11870.8	-0.682654	0.03075	0.522176	no
BCYRN1	chrX:70430034-70948962	0	0	0	1	1	no
BDH1	chr3:197236653-197300194	37917	27370.7	-0.470215	0.0551	0.64633	no
BDH2	chr4:103998781-104021024	13294.2	15117.5	0.185423	0.5347	0.986149	no
BDKRB1	chr14:96722546-96731100	0	0	0	1	1	no
BDKRB2	chr14:96671134-96710666	49.0777	15.4258	-1.66972	1	1	no
BDNF	chr11:27528398-27743605	203.527	676.31	1.73247	0.0251	0.48504	no
BDNF-AS	chr11:27528398-27743605	1632.73	2119.74	0.376599	0.55715	0.989017	no
BDP1	chr5:70751441-70863649	95846.7	114508	0.256643	0.1745	0.83831	no
BEAN1	chr16:66461199-66527432	177.124	113.095	-0.647221	0.625	0.992757	no
BECN1	chr17:40950853-40976310	120287	128250	0.0924834	0.61785	0.992757	no
BECN1P1	chr1:242121068-242122364	0	0	0	1	1	no
BEGAIN	chr14:101003483-101036131	399.723	293.031	-0.447946	0.6443	0.992757	no
BEND2	chrX:18181050-18239024	0	0	0	1	1	no
BEND3	chr6:107386384-107435636	7156.27	6391.86	-0.162973	0.67725	0.992757	no
BEND3P3	chr10:81442730-81448650	8571.04	8521.83	-0.00830734	0.98025	0.995735	no
BEND4	chr4:42112869-42154895	875.286	601.122	-0.542097	0.45235	0.959425	no
BEND5	chr1:48998526-50489626	900.361	550.263	-0.710383	0.3708	0.935147	no
BEND6	chr6:56819772-56892142	95.5628	107.981	0.176253	0.89855	0.992757	no
BEND7	chr10:13480483-13544976	0	77.1528	inf	1	1	no
BEST1	chr11:61717355-61735132	81.3863	118.106	0.537226	1	1	no
BEST2	chr19:12863406-12869271	0	0	0	1	1	no
BEST3	chr12:70037287-70093196	0	0	0	1	1	no
BEST4	chr1:45249256-45253426	1141.37	1870.74	0.712841	0.2811	0.89822	no
BET1	chr7:93620999-93633690	16043.6	17256.3	0.105121	0.6997	0.992757	no
BET1L	chr11:202923-207422	85844.1	82263.1	-0.0614745	0.7477	0.992757	no
BEX1	chrX:102317580-102319168	627.843	1052.82	0.745776	0.28745	0.90116	no
BEX2	chrX:102564273-102565974	10098.4	13823.7	0.453009	0.18005	0.842733	no
BEX4	chrX:102470019-102472128	35837.9	45458	0.343049	0.1446	0.813763	no
BEX5	chrX:101408678-101410986	2368.82	2755.3	0.218045	0.6773	0.992757	no
BFAR	chr16:14726667-14763093	52129.7	51917	-0.00589781	0.9774	0.995735	no
BFSP2	chr3:133118838-133194056	1909.01	2271.14	0.250591	0.6495	0.992757	no
BGLAP	chr1:156182778-156217908	45.9663	25.0429	-0.876174	0.71585	0.992757	no
BGN	chrX:152713122-152775004	2128.53	2704.69	0.345608	0.80545	0.992757	no
BHLHA15	chr7:97841565-97842271	153.292	46.2419	-1.72901	0.23985	0.881122	no
BHLHA9	chr17:1173857-1174565	0	0	0	1	1	no
BHLHB9	chrX:101975641-102007369	4183.74	5904.4	0.496997	0.2487	0.888428	no
BHLHE22	chr8:65492794-65496191	2411.84	1614.28	-0.579245	0.3417	0.924608	no
BHLHE23	chr20:61637330-61638387	0	0	0	1	1	no
BHLHE40-AS1	chr3:4939909-4940620	662.21	277.298	-1.25585	0.13045	0.796158	no
BHLHE41	chr12:26272958-26278003	0	138.88	inf	1	1	no
BHMT	chr5:78407603-78428113	102.296	113.024	0.143884	0.7102	0.992757	no
BHMT2	chr5:78365546-78385897	289.111	231.328	-0.321683	0.71905	0.992757	no
BICC1	chr10:60272903-60588845	160.193	683.377	2.09287	0.3022	0.908617	no
BICD1	chr12:32260184-32531141	7062.72	8616.37	0.286856	0.43205	0.953466	no
BICD2	chr9:95473644-95527083	83569	96294.3	0.204482	0.28745	0.90116	no
BID	chr22:18216905-18257431	24961.4	26574.3	0.0903334	0.71795	0.992757	no
BIK	chr22:43506753-43525718	2765.21	2594.97	-0.0916686	0.8435	0.992757	no
BIN1	chr2:127805598-127864903	221728	284740	0.360859	0.05955	0.658876	no
BIN2	chr12:51674821-51718464	347995	395476	0.184524	0.323	0.922018	no
BIN3	chr8:22462144-22526661	32651.9	31840.1	-0.0363217	0.94055	0.992757	no
BIN3-IT1	chr8:22462144-22526661	286.701	328.926	0.198218	0.89945	0.992757	no
BIRC2	chr11:102217912-102249401	66791.5	63272.9	-0.0780776	0.6845	0.992757	no
BIRC3	chr11:102188180-102210135	401601	302412	-0.409248	0.0487	0.625919	no
BIRC5	chr17:76210276-76221716	26827.3	23796.4	-0.17296	0.5254	0.982846	no
BIRC6	chr2:32582095-32843965	241028	273918	0.184539	0.30655	0.909861	no
BIRC7	chr20:61867234-61871859	0	15.3903	inf	1	1	no
BIRC8	chr19:53792853-53794875	0	0	0	1	1	no
BIVM	chr13:103436630-103528351	29531	28544.8	-0.0490005	0.92835	0.992757	no
BIVM-ERCC5	chr13:103436630-103528351	51842.8	61182.9	0.238983	0.6083	0.992757	no
BLACAT1	chr1:205404013-205425214	231.385	159.396	-0.53768	0.63035	0.992757	no
BLACE	chr7:155149682-155160628	0	0	0	1	1	no
BLCAP	chr20:36145818-36156333	53233.1	60612.7	0.187296	0.3642	0.931562	no
BLID	chr11:121959810-122073770	0	0	0	1	1	no
BLK	chr8:11351520-11422108	2034.57	3783.53	0.89501	0.0929	0.729445	no
BLM	chr15:91260557-91358692	52783.1	40478.1	-0.382936	0.0978	0.741624	no
BLMH	chr17:28575212-28619184	60902.1	56494.3	-0.108387	0.57745	0.991037	no
BLNK	chr10:97951454-98031333	0	15.3903	inf	1	1	no
BLOC1S1	chr12:56109817-56118526	39538.2	37798.8	-0.0649064	0.7721	0.992757	no
BLOC1S1-RDH5	chr12:56109817-56118526	2686.95	1955.51	-0.458422	0.6954	0.992757	no
BLOC1S2	chr10:102033034-102046469	51625	54158.5	0.0691199	0.72825	0.992757	no
BLOC1S3	chr19:45682002-45685058	30729.9	33964.6	0.144388	0.5266	0.983313	no
BLOC1S4	chr4:6717841-6719387	20421.8	22308.4	0.127477	0.62745	0.992757	no
BLOC1S5	chr6:7727010-8102828	18783.3	21094.5	0.167414	0.7199	0.992757	no
BLOC1S5-TXNDC5	chr6:7727010-8102828	23993.7	17804.9	-0.430379	0.707	0.992757	no
BLOC1S6	chr15:45879416-45901909	92536.2	101659	0.135653	0.45885	0.961513	no
BLVRA	chr7:43798271-43846941	24374.8	19351.2	-0.332968	0.2098	0.866831	no
BLVRB	chr19:40953690-40971725	12509.2	18768.8	0.58535	0.0656	0.676093	no
BLZF1	chr1:169075946-169396670	16208.2	18441.5	0.18623	0.7207	0.992757	no
BMF	chr15:40380090-40401085	69547.6	71673.8	0.0434439	0.82135	0.992757	no
BMI1	chr10:22605311-22620414	22989.7	27439.1	0.255246	0.69015	0.992757	no
BMP1	chr8:22022652-22069840	8400.89	9166.42	0.125816	0.72145	0.992757	no
BMP10	chr2:69092612-69098649	173.858	205.472	0.241033	0.8211	0.992757	no
BMP15	chrX:50653734-50659641	0	0	0	1	1	no
BMP2	chr20:6748744-6760910	128.921	164.487	0.351487	0.76265	0.992757	no
BMP2K	chr4:79697531-79833341	80177.4	113077	0.496042	0.02485	0.483455	no
BMP3	chr4:81952118-81978685	0	0	0	1	1	no
BMP4	chr14:54416454-54423554	1481.71	5402.66	1.8664	0.01445	0.359866	no
BMP5	chr6:55620237-55740375	0	0	0	1	1	no
BMP6	chr6:7727010-8102828	0	15.4016	inf	0.21635	0.871503	no
BMP7	chr20:55743808-55841707	0	35.966	inf	1	1	no
BMP8A	chr1:39957317-40025370	8320.8	7184.27	-0.211882	0.62495	0.992757	no
BMP8B	chr1:40204516-40254533	1766.91	1500.15	-0.236123	0.8227	0.992757	no
BMPER	chr7:33944522-34195484	38.7096	113.083	1.54662	1	1	no
BMPR1A	chr10:88516395-88684945	6306.36	5699.33	-0.146017	0.69655	0.992757	no
BMPR1B	chr4:95679127-96079601	135.484	241.261	0.832474	0.5057	0.974898	no
BMPR2	chr2:203241049-203432474	51301.3	68590.6	0.419015	0.0585	0.658876	no
BMS1	chr10:43277953-43330385	89967.6	86646.7	-0.0542593	0.77135	0.992757	no
BMS1P17	chr14:19882467-19925334	0	0	0	1	1	no
BMS1P18	chr22:16162065-16172265	0	0	0	1	1	no
BMS1P20	chr22:22652462-22677324	11022	10499.4	-0.0700841	0.83675	0.992757	no
BMS1P4	chr10:75458908-75490272	4584.97	3380.72	-0.439583	0.33375	0.924608	no
BMS1P5	chr10:48927373-48980339	117.51	236.478	1.00892	0.38215	0.938452	no
BMS1P6	chr10:48185838-48203780	0	15.4258	inf	0.08045	0.709459	no
BMX	chrX:15518899-15574652	0	0	0	1	1	no
BNC1	chr15:83924654-83953468	0	0	0	1	1	no
BNC2	chr9:16409500-16870786	23.1588	164.511	2.82855	0.1998	0.859051	no
BNIP1	chr5:172571444-172591390	8900.07	8700.24	-0.0327622	0.92735	0.992757	no
BNIP2	chr15:59955061-59981642	118000	120250	0.0272445	0.88195	0.992757	no
BNIP3	chr10:133781203-133795435	9921.86	6922.46	-0.519326	0.1453	0.813763	no
BNIP3L	chr8:26240522-26270644	83851.2	85487.7	0.0278859	0.88385	0.992757	no
BNIPL	chr1:151009028-151020076	516.019	272.515	-0.921087	0.35615	0.927677	no
BOC	chr3:112931374-113160361	59.4038	44.6873	-0.41069	0.8261	0.992757	no
BOD1	chr5:173034147-173043666	16909	16368.4	-0.0468792	0.8688	0.992757	no
BOD1L1	chr4:13570365-13629328	119911	154329	0.364049	0.06055	0.659729	no
BOD1L2	chr18:54814292-54817639	0	0	0	1	1	no
BOK	chr2:242483800-242513553	549.715	467.735	-0.232993	0.7709	0.992757	no
BOK-AS1	chr2:242483800-242513553	11.5794	61.727	2.41434	1	1	no
BOLA1	chr1:149871154-149872348	7231.76	5709.46	-0.340991	0.3937	0.942534	no
BOLA2B	chr16:30204255-30218248	0	0	0	1	1	no
BOLA3	chr2:74362527-74375039	9806.83	7059.52	-0.474216	0.19905	0.858829	no
BOLA3-AS1	chr2:74375107-74379516	2588.88	1773.08	-0.546071	0.34025	0.924608	no
BOLL	chr2:198591602-198651036	123.737	179.806	0.539168	0.61465	0.992757	no
BOP1	chr8:145486055-145515120	5042.5	2748.82	-0.875328	0.0778	0.706118	no
BORA	chr13:73282494-73590591	23183	24437.3	0.076016	0.8827	0.992757	no
BPESC1	chr3:138823026-138844005	0	0	0	1	1	no
BPGM	chr7:134331530-134364567	99617.8	101405	0.0256593	0.88785	0.992757	no
BPHL	chr6:3118925-3153432	6752.41	5318.02	-0.344514	0.4069	0.947283	no
BPI	chr20:36932551-36965905	0	0	0	1	1	no
BPIFA1	chr20:31823801-31831115	0	0	0	1	1	no
BPIFA2	chr20:31755959-31769223	0	0	0	1	1	no
BPIFA3	chr20:31805115-31815612	0	0	0	1	1	no
BPIFA4P	chr20:31781410-31798268	0	0	0	1	1	no
BPIFB1	chr20:31870940-31897684	0	0	0	1	1	no
BPIFB2	chr20:31595383-31611515	19.3548	339.368	4.13209	0.1106	0.765696	no
BPIFB3	chr20:31643229-31661434	0	0	0	1	1	no
BPIFB4	chr20:31669317-31699557	0	0	0	1	1	no
BPIFB6	chr20:31619453-31631853	0	0	0	1	1	no
BPIFC	chr22:32809833-32853373	0	0	0	1	1	no
BPNT1	chr1:220046618-220321383	46414.3	45575.5	-0.0263104	0.96695	0.994815	no
BPTF	chr17:65821779-65980494	178188	214842	0.26988	0.14575	0.814044	no
BPY2B	chrY:26764150-26785352	0	0	0	1	1	no
BPY2C	chrY:27177049-27198251	0	0	0	1	1	no
BRAF	chr7:140433812-140624564	7747.59	12778	0.72184	0.0496	0.629098	no
BRAP	chr12:112079949-112123790	46863.8	50104.3	0.0964602	0.635	0.992757	no
BRAT1	chr7:2577443-2595392	56801.8	53429.5	-0.0883012	0.66075	0.992757	no
BRCA1	chr17:41196311-41277500	19931	15681.1	-0.345991	0.2613	0.888634	no
BRCA2	chr13:32889616-32973809	16183.6	18398.8	0.185075	0.5273	0.983593	no
BRCC3	chrX:154299694-154351349	35491	34709.3	-0.0321305	0.8831	0.992757	no
BRD1	chr22:50166936-50218452	118790	172936	0.541819	0.01245	0.331198	no
BRD2	chr6_ssto_hap7:4367204-4430060	410453	427753	0.0595618	0.73975	0.992757	no
BRD3	chr9:136890560-136933141	35635.9	37836.9	0.0864659	0.73565	0.992757	no
BRD4	chr19:15348300-15391262	143414	150750	0.0719795	0.6908	0.992757	no
BRD7	chr16:50352928-50402845	23780.1	26066.8	0.132455	0.59285	0.99128	no
BRD7P3	chr6:118781934-119031238	215.328	452.013	1.06983	0.58165	0.99128	no
BRD8	chr5:137475458-137514358	49843.3	47460	-0.070687	0.7327	0.992757	no
BRD9	chr5:863849-892939	56890.8	61483.2	0.111997	0.58385	0.99128	no
BRDT	chr1:92414927-92479985	135.484	15.4258	-3.1347	1	1	no
BRE	chr2:28004230-28561767	80456.1	75422.6	-0.0932046	0.63885	0.992757	no
BRE-AS1	chr2:28004230-28561767	630.624	381.081	-0.726683	0.70305	0.992757	no
BREA2	chr8:144779284-144780583	181.97	143.899	-0.33864	0.76325	0.992757	no
BRF1	chr14:105675622-105864484	39721.6	36935.8	-0.104901	0.77125	0.992757	no
BRF2	chr8:37654400-37707431	10632.5	13236.7	0.316065	0.3294	0.923361	no
BRI3	chr7:97910978-98030427	48424.5	51831.9	0.0981049	0.63495	0.992757	no
BRI3BP	chr12:125478193-125511969	6855.19	4940.54	-0.472527	0.33195	0.924608	no
BRICD5	chr16:2255177-2261069	2358.39	1450.19	-0.701562	0.63785	0.992757	no
BRINP1	chr9:121928907-122131739	774.193	2416.96	1.64243	0.05615	0.650728	no
BRINP2	chr1:177140632-177251558	131.512	519.423	1.98171	1	1	no
BRINP3	chr1:190066796-190446759	212.903	529.616	1.31475	0.35875	0.929895	no
BRIP1	chr17:59756546-59940920	8024.5	9694.63	0.272774	0.4495	0.958889	no
BRIX1	chr5:34915819-34925787	35395.7	27908.9	-0.342848	0.1458	0.814046	no
BRK1	chr3:10157332-10168874	146885	142546	-0.0432512	0.80415	0.992757	no
BRMS1	chr11:66104803-66112582	77476.5	77973.5	0.00922631	0.9621	0.994195	no
BRMS1L	chr14:36295596-36341169	9612.71	7060.09	-0.445257	0.2098	0.866831	no
[truncated: 23,269 more rows]
